# Supplementary material for: Cross-platform motif discovery and benchmarking to explore binding specificities of poorly studied human transcription factors
Source: Commun Biol. 2025 Nov 7;8:1545. doi: 10.1038/s42003-025-08909-9 (PMC12594988; doi:10.1038/s42003-025-08909-9)
Supplement: Supplementary file 4 — Supplementary Data 1 [file 42003_2025_8909_MOESM4_ESM.xlsx]

## Sheet: Codebook MEX TFs and Datasets
Index	TF	Experiment.Type	Datset.ID	Dataset.Name	UniProt.ID	Protein.Type	Approved	Extra.Comment
0	ZNF536	AFS-GFPIVT	YWR_B_AffSeq_A10_ZNF536-DBD1	ZNF536.DBD@AFS.GFPIVT@1	ZN536_HUMAN	Codebook TF	no
1	ZNF536	AFS-GFPIVT	YWR_B_AffSeq_B10_ZNF536-DBD2	ZNF536.DBD@AFS.GFPIVT@2	ZN536_HUMAN	Codebook TF	yes
2	ZNF536	AFS-IVT	YWI_B_AffSeq_G01_ZNF536_DBD_1	ZNF536.DBD@AFS.IVT@1	ZN536_HUMAN	Codebook TF	no
3	ZNF536	AFS-IVT	YWI_B_AffSeq_H01_ZNF536_DBD_2	ZNF536.DBD@AFS.IVT@2	ZN536_HUMAN	Codebook TF	yes
4	ZNF536	AFS-LYS	YWK_B_AffSeq_C10_ZNF536	ZNF536.FL@AFS.Lys@1	ZN536_HUMAN	Codebook TF	no
5	ZNF536	AFS-LYS	YWK_D_AffSeq_C10_ZNF536	ZNF536.FL@AFS.Lys@2	ZN536_HUMAN	Codebook TF	no
6	ZNF536	HTS-GFPIVT	YWR_A_AC40NGATGTT	ZNF536.DBD@HTS.GFPIVT@1	ZN536_HUMAN	Codebook TF	yes
7	ZNF536	HTS-GFPIVT	YWR_A_AT40NTCTGTC	ZNF536.DBD@HTS.GFPIVT@2	ZN536_HUMAN	Codebook TF	no
8	ZNF536	HTS-IVT	YWI_A_TA40NCGTCGG	ZNF536.DBD@HTS.IVT@1	ZN536_HUMAN	Codebook TF	yes
9	ZNF536	HTS-IVT	YWI_A_TC40NGGCTGT	ZNF536.DBD@HTS.IVT@2	ZN536_HUMAN	Codebook TF	yes
10	ZNF536	HTS-LYS	YWK_A_CC40NTTGTTA	ZNF536.FL@HTS.Lys@1	ZN536_HUMAN	Codebook TF	no
11	ZNF536	HTS-LYS	YWK_C_CC40NTTGTTA	ZNF536.FL@HTS.Lys@2	ZN536_HUMAN	Codebook TF	no
12	ZNF536	SMS	UT380-372	ZNF536.NA@SMS@1	ZN536_HUMAN	Codebook TF	yes
13	ZNF536	SMS	UT380-372-2	ZNF536.NA@SMS@2	ZN536_HUMAN	Codebook TF	yes
14	ZNF536	SMS	UT380-373	ZNF536.NA@SMS@3	ZN536_HUMAN	Codebook TF	yes
15	ZNF536	SMS	UT380-373-2	ZNF536.NA@SMS@4	ZN536_HUMAN	Codebook TF	yes
16	FAM200B	AFS-GFPIVT	YWM_B_AffSeq_B9_FAM200B-DBD	FAM200B.DBD@AFS.GFPIVT@1	F200B_HUMAN	Codebook TF	yes
17	FAM200B	AFS-GFPIVT	YWM_B_AffSeq_C9_FAM200B-FL	FAM200B.FL@AFS.GFPIVT@1	F200B_HUMAN	Codebook TF	no
18	FAM200B	CHS	THC_0886	FAM200B.FL@CHS@1	F200B_HUMAN	Codebook TF	yes
19	FAM200B	CHS	THC_0887	FAM200B.FL@CHS@2	F200B_HUMAN	Codebook TF	yes
20	FAM200B	HTS-GFPIVT	YWM_A_AT40NAGCCTC	FAM200B.DBD@HTS.GFPIVT@1	F200B_HUMAN	Codebook TF	yes
21	FAM200B	HTS-GFPIVT	YWM_A_CC40NGACATG	FAM200B.FL@HTS.GFPIVT@1	F200B_HUMAN	Codebook TF	yes
22	FAM200B	HTS-IVT	YWC_A_TC40NACGGGA	FAM200B.DBD@HTS.IVT@1	F200B_HUMAN	Codebook TF	yes
23	FAM200B	PBM	PBM13691	FAM200B.DBD@PBM.ME@1	F200B_HUMAN	Codebook TF	yes
24	FAM200B	PBM	PBM13707	FAM200B.DBD@PBM.HK@1	F200B_HUMAN	Codebook TF	yes
25	FAM200B	SMS	UT380-066-1	FAM200B.DBD@SMS@1	F200B_HUMAN	Codebook TF	yes
26	FAM200B	SMS	UT380-066-2	FAM200B.DBD@SMS@2	F200B_HUMAN	Codebook TF	yes
27	GTF2IRD2B	AFS-GFPIVT	YWP_B_AffSeq_E6_GTF2IRD2B-DBD	GTF2IRD2B.DBD@AFS.GFPIVT@1	GTD2B_HUMAN	Codebook TF	no
28	GTF2IRD2B	HTS-GFPIVT	YWP_A_GC40NTATAGG	GTF2IRD2B.DBD@HTS.GFPIVT@1	GTD2B_HUMAN	Codebook TF	no
29	GTF2IRD2B	HTS-GFPIVT	YWR_A_AA40NTATCGC	GTF2IRD2B.FL@HTS.GFPIVT@1	GTD2B_HUMAN	Codebook TF	no
30	GTF2IRD2B	HTS-IVT	YWI_A_TA40NGTTAGC	GTF2IRD2B.DBD@HTS.IVT@1	GTD2B_HUMAN	Codebook TF	no
31	GTF2IRD2B	HTS-LYS	YWL_A_CA40NCTTTGA	GTF2IRD2B.FL@HTS.Lys@1	GTD2B_HUMAN	Codebook TF	no
32	GTF2IRD2B	PBM	PBM13926	GTF2IRD2B.DBD@PBM.ME@1	GTD2B_HUMAN	Codebook TF	no
33	GTF2IRD2B	PBM	PBM13942	GTF2IRD2B.DBD@PBM.HK@1	GTD2B_HUMAN	Codebook TF	no
34	GTF2IRD2B	SMS	UT380-085	GTF2IRD2B.NA@SMS@1	GTD2B_HUMAN	Codebook TF	no
35	GTF2IRD2B	SMS	UT380-086	GTF2IRD2B.NA@SMS@2	GTD2B_HUMAN	Codebook TF	no
36	USF3	AFS-GFPIVT	YWP_B_AffSeq_F9_USF3-DBD	USF3.DBD@AFS.GFPIVT@1	USF3_HUMAN	Codebook TF	yes
37	USF3	AFS-LYS	YWL_B_AffSeq_G10_USF3	USF3.FL@AFS.Lys@1	USF3_HUMAN	Codebook TF	yes
38	USF3	CHS	THC_0661	USF3.FL@CHS@1	USF3_HUMAN	Codebook TF	yes
39	USF3	CHS	THC_0757	USF3.FL@CHS@2	USF3_HUMAN	Codebook TF	yes
40	USF3	HTS-GFPIVT	YWP_A_GT40NTTGGTG	USF3.DBD@HTS.GFPIVT@1	USF3_HUMAN	Codebook TF	yes
41	USF3	HTS-IVT	YWC_B_CG40NACGGTT	USF3.DBD@HTS.IVT@1	USF3_HUMAN	Codebook TF	yes
42	USF3	HTS-LYS	YWL_A_TC40NAATCTC	USF3.FL@HTS.Lys@1	USF3_HUMAN	Codebook TF	yes
43	USF3	PBM	PBM13832	USF3.DBD@PBM.ME@1	USF3_HUMAN	Codebook TF	yes
44	USF3	PBM	PBM13848	USF3.DBD@PBM.HK@1	USF3_HUMAN	Codebook TF	yes
45	USF3	SMS	UT380-241	USF3.DBD@SMS@1	USF3_HUMAN	Codebook TF	yes
46	AHDC1	AFS-LYS	YWN_B_AffSeq_F3_AHDC1	AHDC1.FL@AFS.Lys@1	AHDC1_HUMAN	Codebook TF	no
47	AHDC1	AFS-LYS	YWO_B_AffSeq_F3_AHDC1	AHDC1.FL@AFS.Lys@2	AHDC1_HUMAN	Codebook TF	no
48	AHDC1	CHS	THC_0756	AHDC1.FL@CHS@2	AHDC1_HUMAN	Codebook TF	no
49	AHDC1	HTS-LYS	YWN_A_GG40NTAGTTT	AHDC1.FL@HTS.Lys@1	AHDC1_HUMAN	Codebook TF	no
50	AHDC1	HTS-LYS	YWO_A_GG40NTAGTTT	AHDC1.FL@HTS.Lys@2	AHDC1_HUMAN	Codebook TF	no
51	ZNF788P	AFS-LYS	YWN_B_AffSeq_F8_ZNF788-FL	ZNF788P.FL@AFS.Lys@1	ZN788_HUMAN	Codebook TF	no
52	ZNF788P	AFS-LYS	YWO_B_AffSeq_F8_ZNF788-FL	ZNF788P.FL@AFS.Lys@2	ZN788_HUMAN	Codebook TF	no
53	ZNF788P	HTS-GFPIVT	YWS_A_CT40NCTACTT	ZNF788P.FL@HTS.GFPIVT@1	ZN788_HUMAN	Codebook TF	yes
54	ZNF788P	HTS-IVT	YWE_A_CT40NTTGCGC	ZNF788P.FL@HTS.IVT@1	ZN788_HUMAN	Codebook TF	no
55	ZNF788P	HTS-LYS	YWN_A_GT40NGAAGTA	ZNF788P.FL@HTS.Lys@1	ZN788_HUMAN	Codebook TF	no
56	ZNF788P	HTS-LYS	YWO_A_GT40NGAAGTA	ZNF788P.FL@HTS.Lys@2	ZN788_HUMAN	Codebook TF	no
57	ZNF788P	SMS	UT380-466	ZNF788P.NA@SMS@1	ZN788_HUMAN	Codebook TF	no
58	FBXL19	AFS-GFPIVT	YWM_B_AffSeq_E9_FBXL19-FL	FBXL19.FL@AFS.GFPIVT@1	FXL19_HUMAN	Codebook TF	no
59	FBXL19	AFS-GFPIVT	YWQ_B_AffSeq_H4_FBXL19-DBD	FBXL19.DBD@AFS.GFPIVT@2	FXL19_HUMAN	Codebook TF	no
60	FBXL19	AFS-LYS	YWL_B_AffSeq_F2_FBXL19	FBXL19.FL@AFS.Lys@1	FXL19_HUMAN	Codebook TF	yes
61	FBXL19	CHS	THC_0240	FBXL19.FL@CHS@1	FXL19_HUMAN	Codebook TF	yes
62	FBXL19	CHS	THC_0248	FBXL19.FL@CHS@2	FXL19_HUMAN	Codebook TF	yes
63	FBXL19	HTS-GFPIVT	YWM_A_CT40NCTACTT	FBXL19.DBD@HTS.GFPIVT@1	FXL19_HUMAN	Codebook TF	no
64	FBXL19	HTS-GFPIVT	YWM_A_GC40NAGAGTT	FBXL19.FL@HTS.GFPIVT@1	FXL19_HUMAN	Codebook TF	no
65	FBXL19	HTS-GFPIVT	YWQ_A_TG40NCATATG	FBXL19.DBD@HTS.GFPIVT@2	FXL19_HUMAN	Codebook TF	yes
66	FBXL19	HTS-IVT	YWC_B_AG40NTGGCTA	FBXL19.DBD@HTS.IVT@1	FXL19_HUMAN	Codebook TF	yes
67	FBXL19	HTS-LYS	YWL_A_GG40NGGTTTA	FBXL19.FL@HTS.Lys@1	FXL19_HUMAN	Codebook TF	yes
68	FBXL19	PBM	PBM13921	FBXL19.DBD@PBM.ME@1	FXL19_HUMAN	Codebook TF	yes
69	FBXL19	PBM	PBM13937	FBXL19.DBD@PBM.HK@1	FXL19_HUMAN	Codebook TF	yes
70	FBXL19	SMS	UT380-068-1	FBXL19.DBD@SMS@1	FXL19_HUMAN	Codebook TF	yes
71	FBXL19	SMS	UT380-068-2	FBXL19.DBD@SMS@2	FXL19_HUMAN	Codebook TF	yes
72	NFKB1	AFS-IVT	YWF_B_AffSeq_H12_NFKB1	NFKB1.NA@AFS.IVT@1	NFKB1_HUMAN	Codebook Control	yes
73	NFKB1	AFS-LYS	YWL_B_AffSeq_A9_NFKB1	NFKB1.NA@AFS.Lys@1	NFKB1_HUMAN	Codebook Control	yes
74	NFKB1	CHS	THC_0528	NFKB1.NA@CHS@1	NFKB1_HUMAN	Codebook Control	yes
75	NFKB1	CHS	THC_0624	NFKB1.NA@CHS@2	NFKB1_HUMAN	Codebook Control	yes
76	NFKB1	HTS-IVT	YWF_A_TT40NCTCGTC	NFKB1.NA@HTS.IVT@1	NFKB1_HUMAN	Codebook Control	yes
77	NFKB1	HTS-LYS	YWL_A_AC40NGCTGCT	NFKB1.NA@HTS.Lys@1	NFKB1_HUMAN	Codebook Control	yes
78	NFKB1	PBM	PBM14436	NFKB1.NA@PBM.ME@1	NFKB1_HUMAN	Codebook Control	no
79	NFKB1	PBM	PBM14452	NFKB1.NA@PBM.HK@1	NFKB1_HUMAN	Codebook Control	no
80	NFKB1	SMS	SRR3405069	NFKB1.NA@SMS@1	NFKB1_HUMAN	Codebook Control	yes
81	MAX	AFS-IVT	YWE_B_AffSeq_D11_MAX	MAX.NA@AFS.IVT@1	MAX_HUMAN	Codebook Control	yes
82	MAX	AFS-LYS	YWL_B_AffSeq_B8_MAX	MAX.NA@AFS.Lys@1	MAX_HUMAN	Codebook Control	yes
83	MAX	AFS-LYS	YWN_B_AffSeq_H5_MAX	MAX.NA@AFS.Lys@2	MAX_HUMAN	Codebook Control	yes
84	MAX	AFS-LYS	YWO_B_AffSeq_H5_MAX	MAX.NA@AFS.Lys@3	MAX_HUMAN	Codebook Control	yes
85	MAX	CHS	THC_0720	MAX.NA@CHS@1	MAX_HUMAN	Codebook Control	yes
86	MAX	CHS	THC_0816	MAX.NA@CHS@2	MAX_HUMAN	Codebook Control	yes
87	MAX	HTS-IVT	YWE_A_CT40NTACGTT	MAX.NA@HTS.IVT@1	MAX_HUMAN	Codebook Control	yes
88	MAX	HTS-LYS	YWL_A_AT40NTCCCGA	MAX.NA@HTS.Lys@1	MAX_HUMAN	Codebook Control	yes
89	MAX	HTS-LYS	YWN_A_TG40NGACCTT	MAX.NA@HTS.Lys@2	MAX_HUMAN	Codebook Control	yes
90	MAX	HTS-LYS	YWO_A_TG40NGACCTT	MAX.NA@HTS.Lys@3	MAX_HUMAN	Codebook Control	yes
91	MAX	PBM	PBM14301	MAX.NA@PBM.ME@1	MAX_HUMAN	Codebook Control	yes
92	MAX	PBM	PBM14317	MAX.NA@PBM.HK@1	MAX_HUMAN	Codebook Control	yes
93	MAX	SMS	SRR3405065	MAX.NA@SMS@1	MAX_HUMAN	Codebook Control	yes
94	ANKZF1	AFS-GFPIVT	YWM_B_AffSeq_A3_ANKZF1-FL	ANKZF1.FL@AFS.GFPIVT@1	ANKZ1_HUMAN	Codebook TF	no
95	ANKZF1	AFS-LYS	YWD_B_AffSeq_G10_ANKZF1	ANKZF1.FL@AFS.Lys@1	ANKZ1_HUMAN	Codebook TF	no
96	ANKZF1	CHS	THC_0165	ANKZF1.FL@CHS@1	ANKZ1_HUMAN	Codebook TF	no
97	ANKZF1	HTS-GFPIVT	YWM_A_AA40NAGTGGT	ANKZF1.FL@HTS.GFPIVT@1	ANKZ1_HUMAN	Codebook TF	no
98	ANKZF1	HTS-GFPIVT	YWM_A_TC40NGTTTTG	ANKZF1.DBD@HTS.GFPIVT@1	ANKZ1_HUMAN	Codebook TF	no
99	ANKZF1	HTS-IVT	YWE_A_CG40NGTTATT	ANKZF1.DBD@HTS.IVT@1	ANKZ1_HUMAN	Codebook TF	no
100	ANKZF1	HTS-LYS	YWD_A_TC40NAATCTC	ANKZF1.FL@HTS.Lys@1	ANKZ1_HUMAN	Codebook TF	no
101	ANKZF1	PBM	PBM13507	ANKZF1.DBD@PBM.ME@1	ANKZ1_HUMAN	Codebook TF	no
102	ANKZF1	PBM	PBM13523	ANKZF1.DBD@PBM.HK@1	ANKZ1_HUMAN	Codebook TF	no
103	ANKZF1	SMS	UT380-016	ANKZF1.NA@SMS@1	ANKZ1_HUMAN	Codebook TF	no
104	ANKZF1	SMS	UT380-017	ANKZF1.NA@SMS@2	ANKZ1_HUMAN	Codebook TF	no
105	TBPL1	AFS-GFPIVT	YWP_B_AffSeq_D8_TBPL1-FL	TBPL1.FL@AFS.GFPIVT@1	TBPL1_HUMAN	Codebook TF	no
106	TBPL1	AFS-LYS	YWN_B_AffSeq_B10_TBPL1	TBPL1.FL@AFS.Lys@1	TBPL1_HUMAN	Codebook TF	no
107	TBPL1	AFS-LYS	YWO_B_AffSeq_B10_TBPL1	TBPL1.FL@AFS.Lys@2	TBPL1_HUMAN	Codebook TF	no
108	TBPL1	CHS	THC_0150	TBPL1.FL@CHS@1	TBPL1_HUMAN	Codebook TF	no
109	TBPL1	CHS	THC_0170	TBPL1.FL@CHS@2	TBPL1_HUMAN	Codebook TF	no
110	TBPL1	HTS-GFPIVT	YWP_A_CT40NTGTCTG	TBPL1.FL@HTS.GFPIVT@1	TBPL1_HUMAN	Codebook TF	no
111	TBPL1	HTS-IVT	YWE_A_AT40NAGCCTC	TBPL1.FL@HTS.IVT@1	TBPL1_HUMAN	Codebook TF	no
112	TBPL1	HTS-LYS	YWN_A_AT40NTCTGTC	TBPL1.FL@HTS.Lys@1	TBPL1_HUMAN	Codebook TF	no
113	TBPL1	HTS-LYS	YWO_A_AT40NTCTGTC	TBPL1.FL@HTS.Lys@2	TBPL1_HUMAN	Codebook TF	no
114	TBPL1	PBM	PBM13889	TBPL1.FL@PBM.ME@1	TBPL1_HUMAN	Codebook TF	no
115	TBPL1	PBM	PBM13905	TBPL1.FL@PBM.HK@1	TBPL1_HUMAN	Codebook TF	no
116	ZNF775	AFS-GFPIVT	YWS_B_AffSeq_G8_ZNF775-FL	ZNF775.FL@AFS.GFPIVT@1	ZN775_HUMAN	Codebook TF	yes
117	ZNF775	AFS-LYS	YWN_B_AffSeq_D4_ZNF775-FL	ZNF775.FL@AFS.Lys@1	ZN775_HUMAN	Codebook TF	no
118	ZNF775	AFS-LYS	YWO_B_AffSeq_D4_ZNF775-FL	ZNF775.FL@AFS.Lys@2	ZN775_HUMAN	Codebook TF	no
119	ZNF775	CHS	THC_0693	ZNF775.FL@CHS@1	ZN775_HUMAN	Codebook TF	yes
120	ZNF775	CHS	THC_0789	ZNF775.FL@CHS@2	ZN775_HUMAN	Codebook TF	yes
121	ZNF775	HTS-GFPIVT	YWS_A_TC40NGCGATT	ZNF775.FL@HTS.GFPIVT@1	ZN775_HUMAN	Codebook TF	yes
122	ZNF775	HTS-IVT	YWI_A_TC40NTGCATA	ZNF775.FL@HTS.IVT@1	ZN775_HUMAN	Codebook TF	no
123	ZNF775	HTS-LYS	YWN_A_CT40NCGGAGA	ZNF775.FL@HTS.Lys@1	ZN775_HUMAN	Codebook TF	no
124	ZNF775	HTS-LYS	YWO_A_CT40NCGGAGA	ZNF775.FL@HTS.Lys@2	ZN775_HUMAN	Codebook TF	no
125	ZNF775	SMS	UT380-461	ZNF775.NA@SMS@1	ZN775_HUMAN	Codebook TF	no
126	ZNF775	SMS	UT380-461-2	ZNF775.NA@SMS@2	ZN775_HUMAN	Codebook TF	no
127	ZNF804A	AFS-LYS	YWN_B_AffSeq_H8_ZNF804A-FL	ZNF804A.FL@AFS.Lys@1	Z804A_HUMAN	Codebook TF	no
128	ZNF804A	AFS-LYS	YWO_B_AffSeq_H8_ZNF804A-FL	ZNF804A.FL@AFS.Lys@2	Z804A_HUMAN	Codebook TF	no
129	ZNF804A	HTS-GFPIVT	YWS_A_TC40NTTCCGG	ZNF804A.DBD@HTS.GFPIVT@1	Z804A_HUMAN	Codebook TF	no
130	ZNF804A	HTS-IVT	YWI_A_CT40NTGTCTG	ZNF804A.DBD@HTS.IVT@1	Z804A_HUMAN	Codebook TF	no
131	ZNF804A	HTS-LYS	YWN_A_TG40NCTGTGG	ZNF804A.FL@HTS.Lys@1	Z804A_HUMAN	Codebook TF	no
132	ZNF804A	HTS-LYS	YWO_A_TG40NCTGTGG	ZNF804A.FL@HTS.Lys@2	Z804A_HUMAN	Codebook TF	no
133	ZNF804A	SMS	UT380-469	ZNF804A.NA@SMS@1	Z804A_HUMAN	Codebook TF	no
134	CC2D1A	AFS-GFPIVT	YWM_B_AffSeq_G4_CC2D1A-FL	CC2D1A.FL@AFS.GFPIVT@1	C2D1A_HUMAN	Codebook TF	no
135	CC2D1A	AFS-LYS	YWL_B_AffSeq_E5_CC2D1A	CC2D1A.FL@AFS.Lys@1	C2D1A_HUMAN	Codebook TF	no
136	CC2D1A	HTS-GFPIVT	YWM_A_TA40NTTTGCG	CC2D1A.FL@HTS.GFPIVT@1	C2D1A_HUMAN	Codebook TF	no
137	CC2D1A	HTS-LYS	YWL_A_GA40NACTTTG	CC2D1A.FL@HTS.Lys@1	C2D1A_HUMAN	Codebook TF	no
138	SLC2A4RG	AFS-GFPIVT	YWP_B_AffSeq_D7_SLC2A4RG-FL	SLC2A4RG.FL@AFS.GFPIVT@1	S2A4R_HUMAN	Codebook TF	yes
139	SLC2A4RG	AFS-IVT	YWF_B_AffSeq_C02_SLC2A4RG	SLC2A4RG.DBD@AFS.IVT@1	S2A4R_HUMAN	Codebook TF	yes
140	SLC2A4RG	AFS-LYS	YWL_B_AffSeq_A1_SLC2A4RG	SLC2A4RG.FL@AFS.Lys@1	S2A4R_HUMAN	Codebook TF	yes
141	SLC2A4RG	CHS	THC_0322.Rep-DIANA_0293	SLC2A4RG.FL@CHS@1	S2A4R_HUMAN	Codebook TF	yes
142	SLC2A4RG	CHS	THC_0322.Rep-MICHELLE_0314	SLC2A4RG.FL@CHS@2	S2A4R_HUMAN	Codebook TF	yes
143	SLC2A4RG	CHS	THC_0355.Rep-DIANA_0293	SLC2A4RG.FL@CHS@3	S2A4R_HUMAN	Codebook TF	yes
144	SLC2A4RG	CHS	THC_0355.Rep-MICHELLE_0314	SLC2A4RG.FL@CHS@4	S2A4R_HUMAN	Codebook TF	yes
145	SLC2A4RG	HTS-GFPIVT	YWP_A_CT40NGCGCTA	SLC2A4RG.FL@HTS.GFPIVT@1	S2A4R_HUMAN	Codebook TF	yes
146	SLC2A4RG	HTS-IVT	YWE_A_CA40NTGCCGT	SLC2A4RG.FL@HTS.IVT@1	S2A4R_HUMAN	Codebook TF	no
147	SLC2A4RG	HTS-IVT	YWF_A_CA40NTGCCGT	SLC2A4RG.DBD@HTS.IVT@1	S2A4R_HUMAN	Codebook TF	yes
148	SLC2A4RG	HTS-LYS	YWL_A_AA40NTATCGC	SLC2A4RG.FL@HTS.Lys@1	S2A4R_HUMAN	Codebook TF	yes
149	SLC2A4RG	SMS	UT380-193	SLC2A4RG.NA@SMS@1	S2A4R_HUMAN	Codebook TF	no
150	CPXCR1	AFS-GFPIVT	YWM_B_AffSeq_A6_CPXCR1-FL	CPXCR1.FL@AFS.GFPIVT@1	CPXCR_HUMAN	Codebook TF	no
151	CPXCR1	AFS-LYS	YWL_B_AffSeq_F1_CPXCR1	CPXCR1.FL@AFS.Lys@1	CPXCR_HUMAN	Codebook TF	no
152	CPXCR1	CHS	THC_0276	CPXCR1.FL@CHS@1	CPXCR_HUMAN	Codebook TF	no
153	PRDM5	CHS	THC_0361.Rep-DIANA_0293	CPXCR1.FL@CHS@2	CPXCR_HUMAN	Codebook TF	yes	Originally mislabeled and misassigned to CPXCR1.
154	PRDM5	CHS	THC_0361.Rep-MICHELLE_0314	CPXCR1.FL@CHS@3	CPXCR_HUMAN	Codebook TF	yes	Originally mislabeled and misassigned to CPXCR1.
155	CPXCR1	HTS-GFPIVT	YWM_A_AA40NGTGGTG	CPXCR1.FL@HTS.GFPIVT@1	CPXCR_HUMAN	Codebook TF	no
156	CPXCR1	HTS-IVT	YWE_A_GA40NCTGATT	CPXCR1.DBD@HTS.IVT@1	CPXCR_HUMAN	Codebook TF	no
157	CPXCR1	HTS-IVT	YWH_A_GG40NTAGTTT	CPXCR1.FL@HTS.IVT@1	CPXCR_HUMAN	Codebook TF	no
158	CPXCR1	HTS-LYS	YWL_A_GG40NCGTAGT	CPXCR1.FL@HTS.Lys@1	CPXCR_HUMAN	Codebook TF	no
159	CPXCR1	PBM	PBM13566	CPXCR1.FL@PBM.ME@1	CPXCR_HUMAN	Codebook TF	no
160	CPXCR1	PBM	PBM13567	CPXCR1.DBD@PBM.ME@1	CPXCR_HUMAN	Codebook TF	no
161	CPXCR1	PBM	PBM13582	CPXCR1.FL@PBM.HK@1	CPXCR_HUMAN	Codebook TF	no
162	CPXCR1	PBM	PBM13583	CPXCR1.DBD@PBM.HK@1	CPXCR_HUMAN	Codebook TF	no
163	CPXCR1	SMS	UT380-041	CPXCR1.NA@SMS@1	CPXCR_HUMAN	Codebook TF	no
164	ZNF644	AFS-GFPIVT	YWS_B_AffSeq_E1_ZNF644-DBD	ZNF644.DBD@AFS.GFPIVT@1	ZN644_HUMAN	Codebook TF	no
165	ZNF644	AFS-IVT	YWI_B_AffSeq_F03_ZNF644_DBD	ZNF644.DBD@AFS.IVT@1	ZN644_HUMAN	Codebook TF	no
166	ZNF644	AFS-LYS	YWL_B_AffSeq_C10_ZNF644	ZNF644.FL@AFS.Lys@1	ZN644_HUMAN	Codebook TF	no
167	ZNF644	CHS	THC_0583	ZNF644.FL@CHS@1	ZN644_HUMAN	Codebook TF	no
168	ZNF644	HTS-GFPIVT	YWS_A_GA40NCTGATT	ZNF644.DBD@HTS.GFPIVT@1	ZN644_HUMAN	Codebook TF	no
169	ZNF644	HTS-IVT	YWI_A_GG40NTAGTTT	ZNF644.DBD@HTS.IVT@1	ZN644_HUMAN	Codebook TF	no
170	ZNF644	HTS-LYS	YWL_A_CC40NTTGTTA	ZNF644.FL@HTS.Lys@1	ZN644_HUMAN	Codebook TF	no
171	ZNF644	SMS	UT380-401	ZNF644.NA@SMS@1	ZN644_HUMAN	Codebook TF	no
172	ZNF251	AFS-GFPIVT	YWR_B_AffSeq_A3_ZNF251-FL	ZNF251.FL@AFS.GFPIVT@1	ZN251_HUMAN	Codebook TF	yes
173	ZNF251	AFS-GFPIVT	YWR_B_AffSeq_H2_ZNF251-DBD	ZNF251.DBD@AFS.GFPIVT@1	ZN251_HUMAN	Codebook TF	yes
174	ZNF251	AFS-IVT	YWH_B_AffSeq_B09_ZNF251_DBD	ZNF251.DBD@AFS.IVT@1	ZN251_HUMAN	Codebook TF	no
175	ZNF251	AFS-LYS	YWD_B_AffSeq_F06_ZNF251	ZNF251.FL@AFS.Lys@1	ZN251_HUMAN	Codebook TF	no
176	ZNF251	CHS	THC_0300.Rep-DIANA_0293	ZNF251.FL@CHS@1	ZN251_HUMAN	Codebook TF	yes
177	ZNF251	CHS	THC_0300.Rep-MICHELLE_0314	ZNF251.FL@CHS@2	ZN251_HUMAN	Codebook TF	yes
178	ZNF251	CHS	THC_0445.Rep-DIANA_0293	ZNF251.FL@CHS@3	ZN251_HUMAN	Codebook TF	yes
179	ZNF251	CHS	THC_0445.Rep-MICHELLE_0314	ZNF251.FL@CHS@4	ZN251_HUMAN	Codebook TF	yes
180	ZNF251	HTS-GFPIVT	YWR_A_AA40NAGTGGT	ZNF251.FL@HTS.GFPIVT@1	ZN251_HUMAN	Codebook TF	yes
181	ZNF251	HTS-GFPIVT	YWR_A_TC40NGTTTTG	ZNF251.DBD@HTS.GFPIVT@1	ZN251_HUMAN	Codebook TF	yes
182	ZNF251	HTS-IVT	YWH_A_AT40NAGCCTC	ZNF251.DBD@HTS.IVT@1	ZN251_HUMAN	Codebook TF	no
183	ZNF251	HTS-LYS	YWD_A_GT40NGTTCTC	ZNF251.FL@HTS.Lys@1	ZN251_HUMAN	Codebook TF	no
184	ZNF251	SMS	UT380-309	ZNF251.DBD@SMS@1	ZN251_HUMAN	Codebook TF	yes
185	ZNF335	AFS-GFPIVT	YWR_B_AffSeq_E4_ZNF335-DBD1	ZNF335.DBD@AFS.GFPIVT@1	ZN335_HUMAN	Codebook TF	yes
186	ZNF335	AFS-GFPIVT	YWR_B_AffSeq_F4_ZNF335-DBD2	ZNF335.DBD@AFS.GFPIVT@2	ZN335_HUMAN	Codebook TF	yes
187	ZNF335	AFS-IVT	YWH_B_AffSeq_B10_ZNF335_DBD_1	ZNF335.DBD@AFS.IVT@1	ZN335_HUMAN	Codebook TF	no
188	ZNF335	AFS-IVT	YWH_B_AffSeq_C10_ZNF335_DBD_2	ZNF335.DBD@AFS.IVT@2	ZN335_HUMAN	Codebook TF	yes
189	ZNF335	AFS-LYS	YWL_B_AffSeq_H10_ZNF335	ZNF335.FL@AFS.Lys@1	ZN335_HUMAN	Codebook TF	no
190	ZNF335	CHS	THC_0476	ZNF335.FL@CHS@1	ZN335_HUMAN	Codebook TF	yes
191	ZNF335	CHS	THC_0572	ZNF335.FL@CHS@2	ZN335_HUMAN	Codebook TF	yes
192	ZNF335	HTS-GFPIVT	YWR_A_GA40NGAGCTG	ZNF335.DBD@HTS.GFPIVT@1	ZN335_HUMAN	Codebook TF	yes
193	ZNF335	HTS-GFPIVT	YWR_A_GT40NACGATC	ZNF335.DBD@HTS.GFPIVT@2	ZN335_HUMAN	Codebook TF	yes
194	ZNF335	HTS-IVT	YWH_A_AT40NTCTGTC	ZNF335.DBD@HTS.IVT@1	ZN335_HUMAN	Codebook TF	no
195	ZNF335	HTS-IVT	YWH_A_CC40NTTGTTA	ZNF335.DBD@HTS.IVT@2	ZN335_HUMAN	Codebook TF	yes
196	ZNF335	HTS-LYS	YWL_A_TT40NTACAGC	ZNF335.FL@HTS.Lys@1	ZN335_HUMAN	Codebook TF	no
197	ZNF335	SMS	UT380-323	ZNF335.AThook@SMS@1	ZN335_HUMAN	Codebook TF	no
198	ZNF335	SMS	UT380-324	ZNF335.DBD@SMS@1	ZN335_HUMAN	Codebook TF	no
199	ZNF335	SMS	UT380-325	ZNF335.DBD@SMS@2	ZN335_HUMAN	Codebook TF	no
200	MTERF3	AFS-GFPIVT	YWQ_B_AffSeq_A2_MTERF3-FL	MTERF3.FL@AFS.GFPIVT@1	MTEF3_HUMAN	Codebook TF	no
201	MTERF3	HTS-GFPIVT	YWQ_A_AA40NCCGCGT	MTERF3.FL@HTS.GFPIVT@1	MTEF3_HUMAN	Codebook TF	no
202	MTERF3	HTS-IVT	YWE_A_TC40NTGCATA	MTERF3.DBD@HTS.IVT@1	MTEF3_HUMAN	Codebook TF	no
203	MTERF3	HTS-IVT	YWJ_A_GG40NTAGTTT	MTERF3.FL@HTS.IVT@1	MTEF3_HUMAN	Codebook TF	no
204	MTERF3	PBM	PBM13862	MTERF3.DBD@PBM.ME@1	MTEF3_HUMAN	Codebook TF	no
205	MTERF3	PBM	PBM13878	MTERF3.DBD@PBM.HK@1	MTEF3_HUMAN	Codebook TF	no
206	ZFP3	AFS-IVT	AATBA_AffSeq_D9_ZFP3	ZFP3.DBD@AFS.IVT@1	ZFP3_HUMAN	Codebook Control	yes
207	ZFP3	AFS-LYS	AATA_AffSeq_E5_ZFP3	ZFP3.FL@AFS.Lys@1	ZFP3_HUMAN	Codebook Control	yes
208	ZFP3	AFS-LYS	YWD_B_AffSeq_B03_ZFP3	ZFP3.FL@AFS.Lys@2	ZFP3_HUMAN	Codebook Control	no
209	ZFP3	CHS	SI0180	ZFP3.FL@CHS@1	ZFP3_HUMAN	Codebook Control	yes
210	ZFP3	HTS-IVT	AATB_A_CG40NGTTATT	ZFP3.DBD@HTS.IVT@1	ZFP3_HUMAN	Codebook Control	yes
211	ZFP3	HTS-LYS	AAT_A_GC40NAGAGTT	ZFP3.FL@HTS.Lys@1	ZFP3_HUMAN	Codebook Control	yes
212	ZFP3	HTS-LYS	YWD_A_AG40NGGAATC	ZFP3.FL@HTS.Lys@2	ZFP3_HUMAN	Codebook Control	no
213	CHCHD3	AFS-LYS	YWL_B_AffSeq_D11_CHCHD3	CHCHD3.FL@AFS.Lys@1	MIC19_HUMAN	Codebook TF	no
214	ZNF578	CHS	THC_0466	CHCHD3.FL@CHS@1	MIC19_HUMAN	Codebook TF	yes	Originally mislabeled and misassigned to CHCHD3. Re-approved during the final QC stage.
215	CHCHD3	HTS-GFPIVT	YWM_A_TG40NGACCTT	CHCHD3.FL@HTS.GFPIVT@1	MIC19_HUMAN	Codebook TF	no
216	CHCHD3	HTS-IVT	YWJ_A_TG40NCATATG	CHCHD3.FL@HTS.IVT@1	MIC19_HUMAN	Codebook TF	no
217	CHCHD3	HTS-LYS	YWL_A_CT40NTACGTT	CHCHD3.FL@HTS.Lys@1	MIC19_HUMAN	Codebook TF	no
218	CHCHD3	PBM	PBM13672	CHCHD3.FL@PBM.ME@1	MIC19_HUMAN	Codebook TF	no
219	CHCHD3	PBM	PBM13688	CHCHD3.FL@PBM.HK@1	MIC19_HUMAN	Codebook TF	no
220	ZSCAN18	AFS-LYS	YWD_B_AffSeq_H03_ZSCAN18	ZSCAN18.FL@AFS.Lys@1	ZSC18_HUMAN	Codebook TF	no
221	ZSCAN18	CHS	THC_0105	ZSCAN18.FL@CHS@1	ZSC18_HUMAN	Codebook TF	no
222	ZSCAN18	HTS-IVT	YWE_A_TA40NGCTGTA	ZSCAN18.FL@HTS.IVT@1	ZSC18_HUMAN	Codebook TF	no
223	ZSCAN18	HTS-IVT	YWF_A_TA40NGCTGTA	ZSCAN18.DBD@HTS.IVT@1	ZSC18_HUMAN	Codebook TF	no
224	ZSCAN18	HTS-LYS	YWD_A_TG40NTGATCT	ZSCAN18.FL@HTS.Lys@1	ZSC18_HUMAN	Codebook TF	no
225	ZSCAN18	HTS-LYS	YWG_A_AA40NCCGCGT	ZSCAN18.FL@HTS.Lys@2	ZSC18_HUMAN	Codebook TF	no
226	ZSCAN18	HTS-LYS	YWG_A_AC40NGTTCGA	ZSCAN18.FL@HTS.Lys@3	ZSC18_HUMAN	Codebook TF	no
227	ZSCAN18	SMS	UT380-504	ZSCAN18.NA@SMS@1	ZSC18_HUMAN	Codebook TF	no
228	ZSCAN18	SMS	UT380-505	ZSCAN18.NA@SMS@2	ZSC18_HUMAN	Codebook TF	no
229	MBD1	AFS-GFPIVT	YWP_B_AffSeq_A6_MBD1-DBD	MBD1.DBD@AFS.GFPIVT@1	MBD1_HUMAN	Codebook TF	no
230	MBD1	AFS-GFPIVT	YWQ_B_AffSeq_H3_MBD1-FL	MBD1.FL@AFS.GFPIVT@1	MBD1_HUMAN	Codebook TF	no
231	MBD1	AFS-LYS	YWL_B_AffSeq_H12_MBD1	MBD1.FL@AFS.Lys@1	MBD1_HUMAN	Codebook TF	no
232	MBD1	CHS	THC_0856	MBD1.FL@CHS@1	MBD1_HUMAN	Codebook TF	yes
233	MBD1	HTS-GFPIVT	YWP_A_AA40NGTGGTG	MBD1.DBD@HTS.GFPIVT@1	MBD1_HUMAN	Codebook TF	yes
234	MBD1	HTS-GFPIVT	YWQ_A_TG40NTGATCT	MBD1.FL@HTS.GFPIVT@1	MBD1_HUMAN	Codebook TF	yes
235	MBD1	HTS-IVT	YWC_B_AG40NCTTTTC	MBD1.DBD@HTS.IVT@1	MBD1_HUMAN	Codebook TF	no
236	MBD1	HTS-LYS	YWL_A_TT40NCTCGTC	MBD1.FL@HTS.Lys@1	MBD1_HUMAN	Codebook TF	no
237	MBD1	PBM	PBM13764	MBD1.DBD@PBM.ME@1	MBD1_HUMAN	Codebook TF	no
238	MBD1	PBM	PBM13780	MBD1.DBD@PBM.HK@1	MBD1_HUMAN	Codebook TF	no
239	MBD1	PBM	PBM13955	MBD1.DBD@PBM.ME@2	MBD1_HUMAN	Codebook TF	yes
240	MBD1	PBM	PBM13971	MBD1.DBD@PBM.HK@2	MBD1_HUMAN	Codebook TF	yes
241	MBD1	SMS	UT380-105-1	MBD1.DBD@SMS@1	MBD1_HUMAN	Codebook TF	no
242	MBD1	SMS	UT380-105-2	MBD1.DBD@SMS@2	MBD1_HUMAN	Codebook TF	yes
243	MBD1	SMS	UT380-106	MBD1.FL@SMS@1	MBD1_HUMAN	Codebook TF	no
244	ZXDC	AFS-IVT	YWI_B_AffSeq_E11_ZXDC_DBD	ZXDC.DBD@AFS.IVT@1	ZXDC_HUMAN	Codebook TF	no
245	ZXDC	AFS-LYS	YWD_B_AffSeq_H06_ZXDC	ZXDC.FL@AFS.Lys@1	ZXDC_HUMAN	Codebook TF	no
246	ZXDC	CHS	THC_0303.Rep-DIANA_0293	ZXDC.FL@CHS@1	ZXDC_HUMAN	Codebook TF	yes
247	ZXDC	CHS	THC_0303.Rep-MICHELLE_0314	ZXDC.FL@CHS@2	ZXDC_HUMAN	Codebook TF	yes
248	ZXDC	CHS	THC_0447.Rep-DIANA_0293	ZXDC.FL@CHS@3	ZXDC_HUMAN	Codebook TF	yes
249	ZXDC	CHS	THC_0447.Rep-MICHELLE_0314	ZXDC.FL@CHS@4	ZXDC_HUMAN	Codebook TF	yes
250	ZXDC	CHS	THC_0907	ZXDC.FL@CHS@5	ZXDC_HUMAN	Codebook TF	yes
251	ZXDC	HTS-IVT	YWI_A_GC40NCACTTC	ZXDC.DBD@HTS.IVT@1	ZXDC_HUMAN	Codebook TF	no
252	ZXDC	HTS-LYS	YWD_A_TG40NTGTGTT	ZXDC.FL@HTS.Lys@1	ZXDC_HUMAN	Codebook TF	no
253	ZXDC	SMS	UT380-516	ZXDC.NA@SMS@1	ZXDC_HUMAN	Codebook TF	yes
254	ZXDC	SMS	UT380-516-2	ZXDC.NA@SMS@2	ZXDC_HUMAN	Codebook TF	yes
255	SKIL	AFS-LYS	YWN_B_AffSeq_F4_SKIL	SKIL.FL@AFS.Lys@1	SKIL_HUMAN	Codebook TF	no
256	SKIL	AFS-LYS	YWO_B_AffSeq_F4_SKIL	SKIL.FL@AFS.Lys@2	SKIL_HUMAN	Codebook TF	no
257	SKIL	HTS-GFPIVT	YWP_A_AG40NCTTTTC	SKIL.FL@HTS.GFPIVT@1	SKIL_HUMAN	Codebook TF	no
258	SKIL	HTS-LYS	YWN_A_GT40NACGATC	SKIL.FL@HTS.Lys@1	SKIL_HUMAN	Codebook TF	no
259	SKIL	HTS-LYS	YWO_A_GT40NACGATC	SKIL.FL@HTS.Lys@2	SKIL_HUMAN	Codebook TF	no
260	ZNF43	AFS-GFPIVT	YWR_B_AffSeq_C6_ZNF43-DBD1	ZNF43.DBD@AFS.GFPIVT@1	ZNF43_HUMAN	Codebook TF	yes
261	ZNF43	AFS-GFPIVT	YWR_B_AffSeq_D6_ZNF43-DBD2	ZNF43.DBD@AFS.GFPIVT@2	ZNF43_HUMAN	Codebook TF	yes
262	ZNF43	AFS-GFPIVT	YWR_B_AffSeq_E6_ZNF43-FL	ZNF43.FL@AFS.GFPIVT@1	ZNF43_HUMAN	Codebook TF	yes
263	ZNF43	AFS-IVT	YWH_B_AffSeq_E11_ZNF43_DBD_2	ZNF43.DBD@AFS.IVT@2	ZNF43_HUMAN	Codebook TF	no
264	ZNF43	CHS	THC_0573	ZNF43.FL@CHS@1	ZNF43_HUMAN	Codebook TF	yes
265	ZNF43	HTS-GFPIVT	YWR_A_CA40NGCCTTT	ZNF43.DBD@HTS.GFPIVT@1	ZNF43_HUMAN	Codebook TF	yes
266	ZNF43	HTS-GFPIVT	YWR_A_CT40NTTGCGC	ZNF43.DBD@HTS.GFPIVT@2	ZNF43_HUMAN	Codebook TF	yes
267	ZNF43	HTS-GFPIVT	YWR_A_GC40NTATAGG	ZNF43.FL@HTS.GFPIVT@1	ZNF43_HUMAN	Codebook TF	yes
268	ZNF43	HTS-IVT	YWE_A_CA40NCATGTC	ZNF43.DBD@HTS.IVT@1	ZNF43_HUMAN	Codebook TF	no
269	ZNF43	HTS-IVT	YWH_A_GC40NCACTTC	ZNF43.DBD@HTS.IVT@2	ZNF43_HUMAN	Codebook TF	no
270	ZNF43	SMS	UT380-342	ZNF43.DBD@SMS@1	ZNF43_HUMAN	Codebook TF	no
271	ZNF43	SMS	UT380-342-2	ZNF43.NA@SMS@1	ZNF43_HUMAN	Codebook TF	yes
272	ZNF43	SMS	UT380-342-3	ZNF43.DBD@SMS@2	ZNF43_HUMAN	Codebook TF	no
273	ZNF43	SMS	UT380-343	ZNF43.DBD@SMS@3	ZNF43_HUMAN	Codebook TF	yes
274	ZNF43	SMS	UT380-343-2	ZNF43.NA@SMS@2	ZNF43_HUMAN	Codebook TF	no
275	ZNF43	SMS	UT380-343-3	ZNF43.DBD@SMS@4	ZNF43_HUMAN	Codebook TF	no
276	ZNF43	SMS	UT380-344	ZNF43.NA@SMS@3	ZNF43_HUMAN	Codebook TF	no
277	GABPA	AFS-IVT	YWE_B_AffSeq_C12_GABPA	GABPA.NA@AFS.IVT@1	GABPA_HUMAN	Codebook Control	yes
278	GABPA	AFS-LYS	YWL_B_AffSeq_G8_GABPA	GABPA.NA@AFS.Lys@1	GABPA_HUMAN	Codebook Control	yes
279	GABPA	CHS	THC_0864	GABPA.NA@CHS@1	GABPA_HUMAN	Codebook Control	yes
280	GABPA	CHS	THC_0866	GABPA.NA@CHS@2	GABPA_HUMAN	Codebook Control	yes
281	GABPA	HTS-IVT	YWE_A_CG40NAATAGC	GABPA.NA@HTS.IVT@1	GABPA_HUMAN	Codebook Control	yes
282	GABPA	HTS-LYS	YWL_A_TC40NGCGATT	GABPA.NA@HTS.Lys@1	GABPA_HUMAN	Codebook Control	yes
283	GABPA	PBM	PBM14336	GABPA.NA@PBM.ME@1	GABPA_HUMAN	Codebook Control	yes
284	GABPA	PBM	PBM14352	GABPA.NA@PBM.HK@1	GABPA_HUMAN	Codebook Control	yes
285	ZNF121	AFS-LYS	AATA_AffSeq_H6_ZNF121	ZNF121.FL@AFS.Lys@1	ZN121_HUMAN	Codebook Control	no
286	ZNF121	AFS-LYS	YWD_B_AffSeq_E09_ZNF121	ZNF121.FL@AFS.Lys@2	ZN121_HUMAN	Codebook Control	no
287	ZNF121	CHS	SI0218	ZNF121.FL@CHS@1	ZN121_HUMAN	Codebook Control	yes
288	ZNF121	CHS	SI0266	ZNF121.FL@CHS@2	ZN121_HUMAN	Codebook Control	yes
289	ZNF121	HTS-IVT	AATB_A_GG40NCGTAGT	ZNF121.DBD@HTS.IVT@1	ZN121_HUMAN	Codebook Control	no
290	ZNF121	HTS-LYS	AAT_A_TT40NTACAGC	ZNF121.FL@HTS.Lys@1	ZN121_HUMAN	Codebook Control	no
291	ZNF121	HTS-LYS	YWD_A_GC40NAGAGTT	ZNF121.FL@HTS.Lys@2	ZN121_HUMAN	Codebook Control	no
292	TET2	AFS-GFPIVT	YWP_B_AffSeq_C4_TET2-DBDwLinker	TET2.DBDwLinker@AFS.GFPIVT@1	TET2_HUMAN	Codebook TF	no
293	TET2	AFS-LYS	YWL_B_AffSeq_H4_TET2	TET2.FL@AFS.Lys@1	TET2_HUMAN	Codebook TF	no
294	TET2	CHS	THC_0376.Rep-DIANA_0293	TET2.FL@CHS@1	TET2_HUMAN	Codebook TF	no
295	TET2	CHS	THC_0376.Rep-MICHELLE_0314	TET2.FL@CHS@2	TET2_HUMAN	Codebook TF	no
296	TET2	HTS-GFPIVT	YWP_A_CA40NCATGTC	TET2.DBDwLinker@HTS.GFPIVT@1	TET2_HUMAN	Codebook TF	no
297	TET2	HTS-IVT	YWJ_A_TC40NTGCATA	TET2.DBDwLinker@HTS.IVT@1	TET2_HUMAN	Codebook TF	no
298	TET2	HTS-LYS	YWL_A_TG40NCATATG	TET2.FL@HTS.Lys@1	TET2_HUMAN	Codebook TF	no
299	TET2	PBM	PBM13757	TET2.DBDwLinker@PBM.ME@1	TET2_HUMAN	Codebook TF	no
300	TET2	PBM	PBM13773	TET2.DBDwLinker@PBM.HK@1	TET2_HUMAN	Codebook TF	no
301	TET2	SMS	UT380-211	TET2.NA@SMS@1	TET2_HUMAN	Codebook TF	no
302	FAM170A	AFS-GFPIVT	YWM_B_AffSeq_A9_FAM170A-FL	FAM170A.FL@AFS.GFPIVT@1	F170A_HUMAN	Codebook TF	no
303	FAM170A	AFS-LYS	YWK_B_AffSeq_D8_FAM170A	FAM170A.FL@AFS.Lys@1	F170A_HUMAN	Codebook TF	no
304	FAM170A	HTS-GFPIVT	YWM_A_AC40NGCTGCT	FAM170A.FL@HTS.GFPIVT@1	F170A_HUMAN	Codebook TF	no
305	FAM170A	HTS-IVT	YWH_A_AA40NGTGGTC	FAM170A.FL@HTS.IVT@1	F170A_HUMAN	Codebook TF	no
306	FAM170A	HTS-IVT	YWH_A_AG40NTGGCTA	FAM170A.DBD@HTS.IVT@1	F170A_HUMAN	Codebook TF	no
307	FAM170A	HTS-LYS	YWK_A_CT40NTGTCTG	FAM170A.FL@HTS.Lys@1	F170A_HUMAN	Codebook TF	no
308	FAM170A	HTS-LYS	YWK_C_CT40NTGTCTG	FAM170A.FL@HTS.Lys@2	F170A_HUMAN	Codebook TF	no
309	FAM170A	SMS	UT380-065	FAM170A.NA@SMS@1	F170A_HUMAN	Codebook TF	no
310	FAM170A	SMS	UT380-065-2	FAM170A.NA@SMS@2	F170A_HUMAN	Codebook TF	no
311	FAM170A	SMS	UT380-065-3	FAM170A.NA@SMS@3	F170A_HUMAN	Codebook TF	no
312	ZNF518B	AFS-GFPIVT	YWR_B_AffSeq_C9_ZNF518B-DBD	ZNF518B.DBD@AFS.GFPIVT@1	Z518B_HUMAN	Codebook TF	yes
313	ZNF518B	AFS-IVT	YWI_B_AffSeq_C01_ZNF518B_DBD	ZNF518B.DBD@AFS.IVT@1	Z518B_HUMAN	Codebook TF	no
314	ZNF518B	AFS-LYS	YWN_B_AffSeq_H1_ZNF518B	ZNF518B.FL@AFS.Lys@1	Z518B_HUMAN	Codebook TF	yes
315	ZNF518B	AFS-LYS	YWO_B_AffSeq_H1_ZNF518B	ZNF518B.FL@AFS.Lys@2	Z518B_HUMAN	Codebook TF	yes
316	ZNF518B	CHS	THC_0669	ZNF518B.FL@CHS@1	Z518B_HUMAN	Codebook TF	yes
317	ZNF518B	CHS	THC_0765	ZNF518B.FL@CHS@2	Z518B_HUMAN	Codebook TF	yes
318	ZNF518B	HTS-GFPIVT	YWR_A_CC40NGACATG	ZNF518B.DBD@HTS.GFPIVT@1	Z518B_HUMAN	Codebook TF	yes
319	ZNF518B	HTS-IVT	YWI_A_CA40NTCGATG	ZNF518B.DBD@HTS.IVT@1	Z518B_HUMAN	Codebook TF	no
320	ZNF518B	HTS-LYS	YWN_A_TC40NGGCTGT	ZNF518B.FL@HTS.Lys@1	Z518B_HUMAN	Codebook TF	yes
321	ZNF518B	HTS-LYS	YWO_A_TC40NGGCTGT	ZNF518B.FL@HTS.Lys@2	Z518B_HUMAN	Codebook TF	yes
322	LEUTX	AFS-GFPIVT	YWP_B_AffSeq_H3_LEUTX-FL	LEUTX.FL@AFS.GFPIVT@1	LEUTX_HUMAN	Codebook TF	yes
323	LEUTX	AFS-LYS	YWK_B_AffSeq_B7_LEUTX	LEUTX.FL@AFS.Lys@1	LEUTX_HUMAN	Codebook TF	yes
324	LEUTX	AFS-LYS	YWK_D_AffSeq_B7_LEUTX	LEUTX.FL@AFS.Lys@2	LEUTX_HUMAN	Codebook TF	yes
325	LEUTX	CHS	THC_0312.Rep-DIANA_0293	LEUTX.FL@CHS@1	LEUTX_HUMAN	Codebook TF	yes
326	LEUTX	CHS	THC_0312.Rep-MICHELLE_0314	LEUTX.FL@CHS@2	LEUTX_HUMAN	Codebook TF	yes
327	LEUTX	CHS	THC_0455.Rep-DIANA_0293	LEUTX.FL@CHS@3	LEUTX_HUMAN	Codebook TF	yes
328	LEUTX	CHS	THC_0455.Rep-MICHELLE_0314	LEUTX.FL@CHS@4	LEUTX_HUMAN	Codebook TF	yes
329	LEUTX	HTS-GFPIVT	YWP_A_TG40NTGATCT	LEUTX.FL@HTS.GFPIVT@1	LEUTX_HUMAN	Codebook TF	yes
330	LEUTX	HTS-IVT	YWC_B_GA40NACTTTG	LEUTX.FL@HTS.IVT@1	LEUTX_HUMAN	Codebook TF	no
331	LEUTX	HTS-LYS	YWK_A_AT40NGAGAGG	LEUTX.FL@HTS.Lys@1	LEUTX_HUMAN	Codebook TF	yes
332	LEUTX	HTS-LYS	YWK_C_AT40NGAGAGG	LEUTX.FL@HTS.Lys@2	LEUTX_HUMAN	Codebook TF	yes
333	LEUTX	PBM	PBM13704	LEUTX.FL@PBM.ME@1	LEUTX_HUMAN	Codebook TF	yes
334	LEUTX	PBM	PBM13720	LEUTX.FL@PBM.HK@1	LEUTX_HUMAN	Codebook TF	yes
335	LEUTX	PBM	PBM14307	LEUTX.FL@PBM.ME@2	LEUTX_HUMAN	Codebook TF	yes
336	LEUTX	PBM	PBM14323	LEUTX.FL@PBM.HK@2	LEUTX_HUMAN	Codebook TF	yes
337	LEUTX	SMS	UT380-103	LEUTX.FL@SMS@1	LEUTX_HUMAN	Codebook TF	no
338	ZNF280A	AFS-LYS	AATA_AffSeq_H5_ZNF280A	ZNF280A.FL@AFS.Lys@1	Z280A_HUMAN	Codebook Control	no
339	ZNF280A	CHS	SI0576	ZNF280A.FL@CHS@1	Z280A_HUMAN	Codebook Control	no
340	ZNF280A	HTS-IVT	AATB_A_TC40NGTTTTG	ZNF280A.DBD@HTS.IVT@1	Z280A_HUMAN	Codebook Control	no
341	ZNF280A	HTS-LYS	AAT_A_TG40NCCATTT	ZNF280A.FL@HTS.Lys@1	Z280A_HUMAN	Codebook Control	no
342	ZNF827	AFS-GFPIVT	YWS_B_AffSeq_D10_ZNF827-DBD1	ZNF827.DBD@AFS.GFPIVT@1	ZN827_HUMAN	Codebook TF	yes
343	ZNF827	AFS-LYS	YWK_B_AffSeq_H1_ZNF827	ZNF827.FL@AFS.Lys@1	ZN827_HUMAN	Codebook TF	no
344	ZNF827	AFS-LYS	YWK_D_AffSeq_H1_ZNF827	ZNF827.FL@AFS.Lys@2	ZN827_HUMAN	Codebook TF	no
345	ZNF827	CHS	THC_0208	ZNF827.FL@CHS@1	ZN827_HUMAN	Codebook TF	no
346	ZNF827	CHS	THC_0216	ZNF827.FL@CHS@2	ZN827_HUMAN	Codebook TF	no
347	ZNF827	CHS	THC_0451.Rep-DIANA_0293	ZNF827.FL@CHS@3	ZN827_HUMAN	Codebook TF	no
348	ZNF827	CHS	THC_0451.Rep-MICHELLE_0314	ZNF827.FL@CHS@4	ZN827_HUMAN	Codebook TF	no
349	ZNF827	HTS-GFPIVT	YWS_A_CT40NGTTGGG	ZNF827.DBD@HTS.GFPIVT@1	ZN827_HUMAN	Codebook TF	yes
350	ZNF827	HTS-GFPIVT	YWS_A_GC40NATTTGC	ZNF827.DBD@HTS.GFPIVT@2	ZN827_HUMAN	Codebook TF	no
351	ZNF827	HTS-IVT	YWE_A_GC40NTATAGG	ZNF827.DBD@HTS.IVT@1	ZN827_HUMAN	Codebook TF	no
352	ZNF827	HTS-IVT	YWF_A_GC40NTATAGG	ZNF827.DBD@HTS.IVT@2	ZN827_HUMAN	Codebook TF	no
353	ZNF827	HTS-LYS	YWK_A_TC40NGGCTGT	ZNF827.FL@HTS.Lys@1	ZN827_HUMAN	Codebook TF	no
354	ZNF827	HTS-LYS	YWK_C_TC40NGGCTGT	ZNF827.FL@HTS.Lys@2	ZN827_HUMAN	Codebook TF	no
355	ZNF827	SMS	UT380-474	ZNF827.NA@SMS@1	ZN827_HUMAN	Codebook TF	no
356	ZNF827	SMS	UT380-475	ZNF827.NA@SMS@2	ZN827_HUMAN	Codebook TF	no
357	CASZ1	AFS-GFPIVT	YWM_B_AffSeq_D4_CASZ1-DBD-1	CASZ1.DBD@AFS.GFPIVT@1	CASZ1_HUMAN	Codebook TF	yes
358	CASZ1	AFS-GFPIVT	YWM_B_AffSeq_E4_CASZ1-DBD-2	CASZ1.DBD@AFS.GFPIVT@2	CASZ1_HUMAN	Codebook TF	no
359	CASZ1	AFS-IVT	YWF_B_AffSeq_D01_CASZ1	CASZ1.DBD@AFS.IVT@1	CASZ1_HUMAN	Codebook TF	yes
360	CASZ1	AFS-IVT	YWH_B_AffSeq_D03_CASZ1_DBD_2	CASZ1.DBD@AFS.IVT@2	CASZ1_HUMAN	Codebook TF	no
361	CASZ1	AFS-LYS	YWK_B_AffSeq_B3_CASZ1	CASZ1.FL@AFS.Lys@1	CASZ1_HUMAN	Codebook TF	yes
362	CASZ1	AFS-LYS	YWK_D_AffSeq_B3_CASZ1	CASZ1.FL@AFS.Lys@2	CASZ1_HUMAN	Codebook TF	yes
363	CASZ1	CHS	THC_0353.Rep-MICHELLE_0314	CASZ1.FL@CHS@2	CASZ1_HUMAN	Codebook TF	no
364	CASZ1	HTS-GFPIVT	YWM_A_CT40NCGGAGA	CASZ1.DBD@HTS.GFPIVT@1	CASZ1_HUMAN	Codebook TF	yes
365	CASZ1	HTS-GFPIVT	YWM_A_GA40NGAGCTG	CASZ1.DBD@HTS.GFPIVT@2	CASZ1_HUMAN	Codebook TF	no
366	CASZ1	HTS-IVT	YWF_A_CG40NGTTATT	CASZ1.DBD@HTS.IVT@1	CASZ1_HUMAN	Codebook TF	yes
367	CASZ1	HTS-IVT	YWH_A_CG40NTCTTGA	CASZ1.DBD@HTS.IVT@2	CASZ1_HUMAN	Codebook TF	no
368	CASZ1	HTS-LYS	YWK_A_AG40NGGAATC	CASZ1.FL@HTS.Lys@1	CASZ1_HUMAN	Codebook TF	yes
369	CASZ1	HTS-LYS	YWK_C_AG40NGGAATC	CASZ1.FL@HTS.Lys@2	CASZ1_HUMAN	Codebook TF	yes
370	CASZ1	SMS	UT380-028	CASZ1.DBD@SMS@1	CASZ1_HUMAN	Codebook TF	yes
371	CASZ1	SMS	UT380-029	CASZ1.DBD@SMS@2	CASZ1_HUMAN	Codebook TF	no
372	CASZ1	SMS	UT380-029-2	CASZ1.NA@SMS@1	CASZ1_HUMAN	Codebook TF	yes
373	ZNF436	AFS-IVT	AATBA_AffSeq_G11_ZNF436	ZNF436.DBD@AFS.IVT@1	ZN436_HUMAN	Codebook Control	yes
374	ZNF436	AFS-LYS	AATA_AffSeq_E7_ZNF436	ZNF436.FL@AFS.Lys@1	ZN436_HUMAN	Codebook Control	yes
375	ZNF436	CHS	SI0433	ZNF436.FL@CHS@1	ZN436_HUMAN	Codebook Control	yes
376	ZNF436	HTS-IVT	AATB_A_TA40NAGGCTT	ZNF436.DBD@HTS.IVT@1	ZN436_HUMAN	Codebook Control	no
377	ZNF436	HTS-LYS	AAT_A_GC40NCACTTC	ZNF436.FL@HTS.Lys@1	ZN436_HUMAN	Codebook Control	no
378	ZNF724	AFS-GFPIVT	YWS_B_AffSeq_D6_ZNF724-DBD	ZNF724.DBD@AFS.GFPIVT@1	ZN724_HUMAN	Codebook TF	yes
379	ZNF724	AFS-GFPIVT	YWS_B_AffSeq_E6_ZNF724-FL	ZNF724.FL@AFS.GFPIVT@1	ZN724_HUMAN	Codebook TF	yes
380	ZNF724	AFS-LYS	YWN_B_AffSeq_A7_ZNF724	ZNF724.FL@AFS.Lys@1	ZN724_HUMAN	Codebook TF	yes
381	ZNF724	AFS-LYS	YWO_B_AffSeq_A7_ZNF724	ZNF724.FL@AFS.Lys@2	ZN724_HUMAN	Codebook TF	yes
382	ZNF724	CHS	THC_0689	ZNF724.FL@CHS@1	ZN724_HUMAN	Codebook TF	yes
383	ZNF724	CHS	THC_0785	ZNF724.FL@CHS@2	ZN724_HUMAN	Codebook TF	yes
384	ZNF724	HTS-GFPIVT	YWS_A_CT40NTTGCGC	ZNF724.DBD@HTS.GFPIVT@1	ZN724_HUMAN	Codebook TF	yes
385	ZNF724	HTS-GFPIVT	YWS_A_GC40NTATAGG	ZNF724.FL@HTS.GFPIVT@1	ZN724_HUMAN	Codebook TF	yes
386	ZNF724	HTS-IVT	YWF_A_TG40NGACCTT	ZNF724.DBD@HTS.IVT@1	ZN724_HUMAN	Codebook TF	no
387	ZNF724	HTS-LYS	YWN_A_AC40NGTATGA	ZNF724.FL@HTS.Lys@1	ZN724_HUMAN	Codebook TF	no
388	ZNF724	HTS-LYS	YWO_A_AC40NGTATGA	ZNF724.FL@HTS.Lys@2	ZN724_HUMAN	Codebook TF	no
389	ZNF724	SMS	UT380-441	ZNF724.NA@SMS@1	ZN724_HUMAN	Codebook TF	no
390	ZNF724	SMS	UT380-442	ZNF724.NA@SMS@2	ZN724_HUMAN	Codebook TF	no
391	SP140	AFS-GFPIVT	YWQ_B_AffSeq_G12_SP140-FL	SP140.FL@AFS.GFPIVT@1	SP140_HUMAN	Codebook TF	no
392	SP140	AFS-GFPIVT	YWQ_B_AffSeq_G2_SP140-DBD	SP140.DBD@AFS.GFPIVT@1	SP140_HUMAN	Codebook TF	yes
393	SP140	AFS-LYS	YWO_B_AffSeq_D12_SP140-FL	SP140.FL@AFS.Lys@2	SP140_HUMAN	Codebook TF	no
394	SP140	CHS	THC_0185	SP140.FL@CHS@1	SP140_HUMAN	Codebook TF	no
395	SP140	CHS	THC_0193	SP140.FL@CHS@2	SP140_HUMAN	Codebook TF	yes
396	SP140	HTS-GFPIVT	YWQ_A_TA40NTCACTC	SP140.DBD@HTS.GFPIVT@1	SP140_HUMAN	Codebook TF	yes
397	SP140	HTS-GFPIVT	YWQ_A_TC40NTAAGTG	SP140.FL@HTS.GFPIVT@1	SP140_HUMAN	Codebook TF	yes
398	SP140	HTS-IVT	YWC_B_GC40NTCTCTT	SP140.DBD@HTS.IVT@1	SP140_HUMAN	Codebook TF	no
399	SP140	HTS-LYS	YWN_A_GA40NTGTATC	SP140.FL@HTS.Lys@1	SP140_HUMAN	Codebook TF	no
400	SP140	HTS-LYS	YWO_A_GA40NTGTATC	SP140.FL@HTS.Lys@2	SP140_HUMAN	Codebook TF	no
401	SP140	PBM	PBM13762	SP140.DBD@PBM.ME@1	SP140_HUMAN	Codebook TF	yes
402	SP140	PBM	PBM13778	SP140.DBD@PBM.HK@1	SP140_HUMAN	Codebook TF	yes
403	SP140	PBM	PBM13957	SP140.DBD@PBM.ME@2	SP140_HUMAN	Codebook TF	yes
404	SP140	PBM	PBM13973	SP140.DBD@PBM.HK@2	SP140_HUMAN	Codebook TF	yes
405	SP140	SMS	UT380-202	SP140.DBD@SMS@1	SP140_HUMAN	Codebook TF	no
406	SP140	SMS	UT380-202-2	SP140.NA@SMS@1	SP140_HUMAN	Codebook TF	yes
407	JUNB	AFS-LYS	YWL_B_AffSeq_A6_JUNB	JUNB.NA@AFS.Lys@1	JUNB_HUMAN	Codebook Control	no
408	JUNB	CHS	THC_0715	JUNB.NA@CHS@1	JUNB_HUMAN	Codebook Control	yes
409	JUNB	CHS	THC_0811	JUNB.NA@CHS@2	JUNB_HUMAN	Codebook Control	yes
410	JUNB	HTS-IVT	YWF_A_GT40NGCGTGT	JUNB.NA@HTS.IVT@1	JUNB_HUMAN	Codebook Control	no
411	JUNB	HTS-LYS	YWL_A_AA40NGTGGTG	JUNB.NA@HTS.Lys@1	JUNB_HUMAN	Codebook Control	no
412	JUNB	PBM	PBM14329	JUNB.NA@PBM.ME@1	JUNB_HUMAN	Codebook Control	yes
413	JUNB	PBM	PBM14345	JUNB.NA@PBM.HK@1	JUNB_HUMAN	Codebook Control	yes
414	JUNB	SMS	SRR3405060	JUNB.NA@SMS@1	JUNB_HUMAN	Codebook Control	no
415	ZBTB8A	AFS-GFPIVT	YWQ_B_AffSeq_A6_ZBTB8A-FL	ZBTB8A.FL@AFS.GFPIVT@1	ZBT8A_HUMAN	Codebook TF	no
416	ZBTB8A	AFS-LYS	YWN_B_AffSeq_H11_ZBTB8A-FL	ZBTB8A.FL@AFS.Lys@1	ZBT8A_HUMAN	Codebook TF	yes
417	ZBTB8A	AFS-LYS	YWO_B_AffSeq_H11_ZBTB8A-FL	ZBTB8A.FL@AFS.Lys@2	ZBT8A_HUMAN	Codebook TF	yes
418	ZBTB8A	CHS	THC_0134	ZBTB8A.FL@CHS@1	ZBT8A_HUMAN	Codebook TF	yes
419	ZBTB8A	CHS	THC_0147	ZBTB8A.FL@CHS@2	ZBT8A_HUMAN	Codebook TF	yes
420	ZBTB8A	CHS	THC_0181	ZBTB8A.FL@CHS@3	ZBT8A_HUMAN	Codebook TF	yes
421	ZBTB8A	HTS-GFPIVT	YWQ_A_AA40NGTGGTG	ZBTB8A.FL@HTS.GFPIVT@1	ZBT8A_HUMAN	Codebook TF	no
422	ZBTB8A	HTS-IVT	YWE_A_GG40NGGTTTA	ZBTB8A.DBD@HTS.IVT@1	ZBT8A_HUMAN	Codebook TF	yes
423	ZBTB8A	HTS-IVT	YWF_A_GA40NGGTCAT	ZBTB8A.FL@HTS.IVT@1	ZBT8A_HUMAN	Codebook TF	no
424	ZBTB8A	HTS-LYS	YWN_A_TT40NTAGCAG	ZBTB8A.FL@HTS.Lys@1	ZBT8A_HUMAN	Codebook TF	yes
425	ZBTB8A	HTS-LYS	YWO_A_TT40NTAGCAG	ZBTB8A.FL@HTS.Lys@2	ZBT8A_HUMAN	Codebook TF	yes
426	ZBTB8A	SMS	UT380-258	ZBTB8A.NA@SMS@1	ZBT8A_HUMAN	Codebook TF	yes
427	ZFPM2	AFS-LYS	YWK_B_AffSeq_E4_ZFPM2	ZFPM2.FL@AFS.Lys@1	FOG2_HUMAN	Codebook TF	no
428	ZFPM2	AFS-LYS	YWK_D_AffSeq_E4_ZFPM2	ZFPM2.FL@AFS.Lys@2	FOG2_HUMAN	Codebook TF	no
429	ZFPM2	CHS	THC_0285.Rep-DIANA_0293	ZFPM2.FL@CHS@1	FOG2_HUMAN	Codebook TF	no
430	ZFPM2	CHS	THC_0285.Rep-MICHELLE_0314	ZFPM2.FL@CHS@2	FOG2_HUMAN	Codebook TF	no
431	ZFPM2	HTS-GFPIVT	YWQ_A_AG40NTGGCTA	ZFPM2.DBD@HTS.GFPIVT@1	FOG2_HUMAN	Codebook TF	no
432	ZFPM2	HTS-IVT	YWF_A_TC40NGTTTTG	ZFPM2.DBD@HTS.IVT@1	FOG2_HUMAN	Codebook TF	no
433	ZFPM2	HTS-LYS	YWK_A_GA40NGAGCTG	ZFPM2.FL@HTS.Lys@1	FOG2_HUMAN	Codebook TF	no
434	ZFPM2	HTS-LYS	YWK_C_GA40NGAGCTG	ZFPM2.FL@HTS.Lys@2	FOG2_HUMAN	Codebook TF	no
435	ZFPM2	SMS	UT380-268	ZFPM2.DBD@SMS@1	FOG2_HUMAN	Codebook TF	no
436	ZFPM2	SMS	UT380-268-2	ZFPM2.DBD@SMS@2	FOG2_HUMAN	Codebook TF	no
437	MBD3	AFS-GFPIVT	YWP_B_AffSeq_H2_MBD3-FL	MBD3.FL@AFS.GFPIVT@1	MBD3_HUMAN	Codebook TF	no
438	MBD3	AFS-LYS	YWL_B_AffSeq_A7_MBD3	MBD3.FL@AFS.Lys@1	MBD3_HUMAN	Codebook TF	no
439	MBD3	CHS	THC_0706	MBD3.FL@CHS@1	MBD3_HUMAN	Codebook TF	yes
440	MBD3	CHS	THC_0802	MBD3.FL@CHS@2	MBD3_HUMAN	Codebook TF	yes
441	MBD3	HTS-GFPIVT	YWP_A_TC40NGTTTTG	MBD3.FL@HTS.GFPIVT@1	MBD3_HUMAN	Codebook TF	no
442	MBD3	HTS-IVT	YWJ_A_AA40NAGTGGT	MBD3.FL@HTS.IVT@1	MBD3_HUMAN	Codebook TF	no
443	MBD3	HTS-LYS	YWL_A_AC40NGTATGA	MBD3.FL@HTS.Lys@1	MBD3_HUMAN	Codebook TF	no
444	MBD3	PBM	PBM13856	MBD3.FL@PBM.ME@1	MBD3_HUMAN	Codebook TF	no
445	MBD3	PBM	PBM13872	MBD3.FL@PBM.HK@1	MBD3_HUMAN	Codebook TF	no
446	MBD3	SMS	UT380-107	MBD3.NA@SMS@1	MBD3_HUMAN	Codebook TF	no
447	MBD3	SMS	UT380-107-2	MBD3.NA@SMS@2	MBD3_HUMAN	Codebook TF	no
448	ZNF878	AFS-GFPIVT	YWS_B_AffSeq_H12_ZNF878-FL	ZNF878.FL@AFS.GFPIVT@1	ZN878_HUMAN	Codebook TF	no
449	ZNF878	CHS	THC_0702	ZNF878.FL@CHS@1	ZN878_HUMAN	Codebook TF	yes
450	ZNF878	CHS	THC_0798	ZNF878.FL@CHS@2	ZN878_HUMAN	Codebook TF	yes
451	ZNF878	HTS-GFPIVT	YWS_A_TT40NCTCGTC	ZNF878.FL@HTS.GFPIVT@1	ZN878_HUMAN	Codebook TF	yes
452	ZNF878	HTS-IVT	YWF_A_GT40NGTTCTC	ZNF878.FL@HTS.IVT@1	ZN878_HUMAN	Codebook TF	no
453	ZNF878	SMS	UT380-495	ZNF878.NA@SMS@1	ZN878_HUMAN	Codebook TF	no
454	ZNF878	SMS	UT380-495-2	ZNF878.NA@SMS@2	ZN878_HUMAN	Codebook TF	no
455	ZNF728	AFS-GFPIVT	YWS_B_AffSeq_A7_ZNF728-DBD	ZNF728.DBD@AFS.GFPIVT@1	ZN728_HUMAN	Codebook TF	yes
456	ZNF728	AFS-GFPIVT	YWS_B_AffSeq_B7_ZNF728-FL	ZNF728.FL@AFS.GFPIVT@1	ZN728_HUMAN	Codebook TF	yes
457	ZNF728	AFS-LYS	YWN_B_AffSeq_G5_ZNF728	ZNF728.FL@AFS.Lys@1	ZN728_HUMAN	Codebook TF	no
458	ZNF728	AFS-LYS	YWO_B_AffSeq_G5_ZNF728	ZNF728.FL@AFS.Lys@2	ZN728_HUMAN	Codebook TF	no
459	ZNF728	CHS	THC_0690	ZNF728.FL@CHS@1	ZN728_HUMAN	Codebook TF	yes
460	ZNF728	CHS	THC_0786	ZNF728.FL@CHS@2	ZN728_HUMAN	Codebook TF	yes
461	ZNF728	HTS-GFPIVT	YWS_A_AC40NGTATGA	ZNF728.DBD@HTS.GFPIVT@1	ZN728_HUMAN	Codebook TF	yes
462	ZNF728	HTS-GFPIVT	YWS_A_AT40NGAGAGG	ZNF728.FL@HTS.GFPIVT@1	ZN728_HUMAN	Codebook TF	yes
463	ZNF728	HTS-IVT	YWI_A_GT40NGTTCTC	ZNF728.DBD@HTS.IVT@1	ZN728_HUMAN	Codebook TF	no
464	ZNF728	HTS-LYS	YWN_A_TA40NGAGGGT	ZNF728.FL@HTS.Lys@1	ZN728_HUMAN	Codebook TF	no
465	ZNF728	HTS-LYS	YWO_A_TA40NGAGGGT	ZNF728.FL@HTS.Lys@2	ZN728_HUMAN	Codebook TF	no
466	ZNF728	SMS	UT380-446	ZNF728.NA@SMS@1	ZN728_HUMAN	Codebook TF	no
467	ZNF728	SMS	UT380-447	ZNF728.NA@SMS@2	ZN728_HUMAN	Codebook TF	no
468	RBCK1	AFS-GFPIVT	YWQ_B_AffSeq_H5_RBCK1-FL	RBCK1.FL@AFS.GFPIVT@1	HOIL1_HUMAN	Codebook TF	no
469	RBCK1	AFS-LYS	YWN_B_AffSeq_H4_RBCK1	RBCK1.FL@AFS.Lys@1	HOIL1_HUMAN	Codebook TF	no
470	RBCK1	AFS-LYS	YWO_B_AffSeq_H4_RBCK1	RBCK1.FL@AFS.Lys@2	HOIL1_HUMAN	Codebook TF	no
471	RBCK1	HTS-GFPIVT	YWQ_A_TG40NGACCTT	RBCK1.FL@HTS.GFPIVT@1	HOIL1_HUMAN	Codebook TF	no
472	RBCK1	HTS-IVT	YWJ_A_AC40NGTATGA	RBCK1.FL@HTS.IVT@1	HOIL1_HUMAN	Codebook TF	no
473	RBCK1	HTS-LYS	YWN_A_TG40NCATATG	RBCK1.FL@HTS.Lys@1	HOIL1_HUMAN	Codebook TF	no
474	RBCK1	HTS-LYS	YWO_A_TG40NCATATG	RBCK1.FL@HTS.Lys@2	HOIL1_HUMAN	Codebook TF	no
475	BRF2	AFS-GFPIVT	YWM_B_AffSeq_H3_BRF2-FL	BRF2.FL@AFS.GFPIVT@1	BRF2_HUMAN	Codebook TF	no
476	BRF2	AFS-LYS	YWK_B_AffSeq_A9_BRF2	BRF2.FL@AFS.Lys@1	BRF2_HUMAN	Codebook TF	no
477	BRF2	HTS-GFPIVT	YWM_A_TG40NTGATCT	BRF2.FL@HTS.GFPIVT@1	BRF2_HUMAN	Codebook TF	no
478	BRF2	HTS-IVT	YWF_A_AC40NGTTCGA	BRF2.FL@HTS.IVT@1	BRF2_HUMAN	Codebook TF	no
479	BRF2	HTS-LYS	YWK_A_AC40NGCTGCT	BRF2.FL@HTS.Lys@1	BRF2_HUMAN	Codebook TF	no
480	BRF2	HTS-LYS	YWK_C_AC40NGCTGCT	BRF2.FL@HTS.Lys@2	BRF2_HUMAN	Codebook TF	no
481	BRF2	PBM	PBM13670	BRF2.FL@PBM.ME@1	BRF2_HUMAN	Codebook TF	no
482	BRF2	PBM	PBM13686	BRF2.FL@PBM.HK@1	BRF2_HUMAN	Codebook TF	no
483	HMG20A	AFS-GFPIVT	YWQ_B_AffSeq_G10_HMG20A-FL	HMG20A.FL@AFS.GFPIVT@1	HM20A_HUMAN	Codebook TF	no
484	HMG20A	AFS-LYS	YWL_B_AffSeq_H3_HMG20A	HMG20A.FL@AFS.Lys@1	HM20A_HUMAN	Codebook TF	no
485	HMG20A	CHS	THC_0288.Rep-DIANA_0293	HMG20A.FL@CHS@1	HM20A_HUMAN	Codebook TF	no
486	HMG20A	CHS	THC_0288.Rep-MICHELLE_0314	HMG20A.FL@CHS@2	HM20A_HUMAN	Codebook TF	no
487	HMG20A	CHS	THC_0434.Rep-DIANA_0293	HMG20A.FL@CHS@3	HM20A_HUMAN	Codebook TF	no
488	HMG20A	CHS	THC_0434.Rep-MICHELLE_0314	HMG20A.FL@CHS@4	HM20A_HUMAN	Codebook TF	no
489	HMG20A	HTS-GFPIVT	YWQ_A_TC40NAATCTC	HMG20A.FL@HTS.GFPIVT@1	HM20A_HUMAN	Codebook TF	yes
490	HMG20A	HTS-IVT	YWC_B_CA40NCTTTGA	HMG20A.FL@HTS.IVT@1	HM20A_HUMAN	Codebook TF	no
491	HMG20A	HTS-IVT	YWC_B_CT40NTCTAGT	HMG20A.DBD@HTS.IVT@1	HM20A_HUMAN	Codebook TF	no
492	HMG20A	HTS-LYS	YWL_A_TG40NTGATCT	HMG20A.FL@HTS.Lys@1	HM20A_HUMAN	Codebook TF	no
493	HMG20A	PBM	PBM13631	HMG20A.FL@PBM.ME@1	HM20A_HUMAN	Codebook TF	yes
494	HMG20A	PBM	PBM13632	HMG20A.DBD@PBM.ME@1	HM20A_HUMAN	Codebook TF	yes
495	HMG20A	PBM	PBM13647	HMG20A.FL@PBM.HK@1	HM20A_HUMAN	Codebook TF	yes
496	HMG20A	PBM	PBM13648	HMG20A.DBD@PBM.HK@1	HM20A_HUMAN	Codebook TF	no
497	HMG20A	PBM	PBM13976	HMG20A.DBD@PBM.HK@2	HM20A_HUMAN	Codebook TF	yes
498	HMG20A	SMS	UT380-087	HMG20A.NA@SMS@1	HM20A_HUMAN	Codebook TF	no
499	SNAI1	AFS-IVT	AATBA_AffSeq_B9_SNAI1	SNAI1.DBD@AFS.IVT@1	SNAI1_HUMAN	Codebook Control	yes
500	SNAI1	AFS-LYS	AATA_AffSeq_A5_SNAI1	SNAI1.FL@AFS.Lys@1	SNAI1_HUMAN	Codebook Control	no
501	SNAI1	CHS	SI0140	SNAI1.FL@CHS@1	SNAI1_HUMAN	Codebook Control	no
502	SNAI1	CHS	SI0141	SNAI1.FL@CHS@2	SNAI1_HUMAN	Codebook Control	no
503	SNAI1	CHS	SI0375	SNAI1.FL@CHS@3	SNAI1_HUMAN	Codebook Control	no	Excluded from the main Codebook study due to possible documentation error.
504	SNAI1	HTS-IVT	AATB_A_AG40NTCGACT	SNAI1.DBD@HTS.IVT@1	SNAI1_HUMAN	Codebook Control	yes
505	SNAI1	HTS-LYS	AAT_A_AC40NGCTGCT	SNAI1.FL@HTS.Lys@1	SNAI1_HUMAN	Codebook Control	no
506	ZNF20	AFS-GFPIVT	YWR_B_AffSeq_B1_ZNF20-FL	ZNF20.FL@AFS.GFPIVT@1	ZNF20_HUMAN	Codebook TF	yes
507	ZNF20	AFS-LYS	YWD_B_AffSeq_F05_ZNF20	ZNF20.FL@AFS.Lys@1	ZNF20_HUMAN	Codebook TF	no
508	ZNF20	CHS	THC_0341.Rep-DIANA_0293	ZNF20.FL@CHS@1	ZNF20_HUMAN	Codebook TF	yes
509	ZNF20	CHS	THC_0341.Rep-MICHELLE_0314	ZNF20.FL@CHS@2	ZNF20_HUMAN	Codebook TF	yes
510	ZNF20	CHS	THC_0395.Rep-DIANA_0293	ZNF20.FL@CHS@3	ZNF20_HUMAN	Codebook TF	yes
511	ZNF20	CHS	THC_0395.Rep-MICHELLE_0314	ZNF20.FL@CHS@4	ZNF20_HUMAN	Codebook TF	yes
512	ZNF20	HTS-GFPIVT	YWR_A_AG40NTCGACT	ZNF20.FL@HTS.GFPIVT@1	ZNF20_HUMAN	Codebook TF	yes
513	ZNF20	HTS-IVT	YWH_A_CC40NCCAATA	ZNF20.FL@HTS.IVT@1	ZNF20_HUMAN	Codebook TF	no
514	ZNF20	HTS-LYS	YWD_A_GT40NGGCATT	ZNF20.FL@HTS.Lys@1	ZNF20_HUMAN	Codebook TF	no
515	ZNF20	SMS	UT380-294	ZNF20.FL@SMS@1	ZNF20_HUMAN	Codebook TF	no
516	ZXDA	AFS-LYS	YWK_B_AffSeq_C6_ZXDA	ZXDA.FL@AFS.Lys@1	ZXDA_HUMAN	Codebook TF	no
517	ZXDA	AFS-LYS	YWK_D_AffSeq_C6_ZXDA	ZXDA.FL@AFS.Lys@2	ZXDA_HUMAN	Codebook TF	no
518	ZXDA	CHS	THC_0295.Rep-DIANA_0293	ZXDA.FL@CHS@1	ZXDA_HUMAN	Codebook TF	yes
519	ZXDA	CHS	THC_0295.Rep-MICHELLE_0314	ZXDA.FL@CHS@2	ZXDA_HUMAN	Codebook TF	yes
520	ZXDA	CHS	THC_0440.Rep-DIANA_0293	ZXDA.FL@CHS@3	ZXDA_HUMAN	Codebook TF	yes
521	ZXDA	CHS	THC_0440.Rep-MICHELLE_0314	ZXDA.FL@CHS@4	ZXDA_HUMAN	Codebook TF	yes
522	ZXDA	CHS	THC_0911	ZXDA.FL@CHS@5	ZXDA_HUMAN	Codebook TF	yes
523	ZXDA	HTS-IVT	YWE_A_AC40NGTATGA	ZXDA.DBD@HTS.IVT@1	ZXDA_HUMAN	Codebook TF	yes
524	ZXDA	HTS-LYS	YWK_A_CA40NGCCTTT	ZXDA.FL@HTS.Lys@1	ZXDA_HUMAN	Codebook TF	no
525	ZXDA	HTS-LYS	YWK_C_CA40NGCCTTT	ZXDA.FL@HTS.Lys@2	ZXDA_HUMAN	Codebook TF	no
526	ZXDA	SMS	UT380-512	ZXDA.NA@SMS@1	ZXDA_HUMAN	Codebook TF	no
527	ZXDA	SMS	UT380-512-2	ZXDA.NA@SMS@2	ZXDA_HUMAN	Codebook TF	yes
528	ZXDA	SMS	UT380-513	ZXDA.NA@SMS@3	ZXDA_HUMAN	Codebook TF	no
529	SETBP1	AFS-GFPIVT	YWP_B_AffSeq_E5_SETBP1-DBD3	SETBP1.DBD@AFS.GFPIVT@1	SETBP_HUMAN	Codebook TF	no
530	SETBP1	AFS-GFPIVT	YWQ_B_AffSeq_F5_SETBP1-DBD2	SETBP1.DBD@AFS.GFPIVT@3	SETBP_HUMAN	Codebook TF	no
531	SETBP1	AFS-IVT	YWH_B_AffSeq_H01_SETBP1_DBD_2	SETBP1.DBD@AFS.IVT@3	SETBP_HUMAN	Codebook TF	no
532	SETBP1	CHS	THC_0196	SETBP1.FL@CHS@1	SETBP_HUMAN	Codebook TF	no
533	SETBP1	HTS-GFPIVT	YWP_A_GA40NACTTTG	SETBP1.DBD@HTS.GFPIVT@1	SETBP_HUMAN	Codebook TF	no
534	SETBP1	HTS-GFPIVT	YWQ_A_CT40NCTACTT	SETBP1.DBD@HTS.GFPIVT@2	SETBP_HUMAN	Codebook TF	no
535	SETBP1	HTS-GFPIVT	YWQ_A_GT40NGGCATT	SETBP1.DBD@HTS.GFPIVT@3	SETBP_HUMAN	Codebook TF	no
536	SETBP1	HTS-IVT	YWC_B_AG40NACCATA	SETBP1.DBD@HTS.IVT@1	SETBP_HUMAN	Codebook TF	no
537	SETBP1	HTS-IVT	YWC_B_CA40NTGCCGT	SETBP1.DBD@HTS.IVT@2	SETBP_HUMAN	Codebook TF	no
538	SETBP1	HTS-IVT	YWH_A_TC40NGGCTGT	SETBP1.DBD@HTS.IVT@3	SETBP_HUMAN	Codebook TF	no
539	SETBP1	HTS-LYS	YWL_A_CA40NTGCCGT	SETBP1.FL@HTS.Lys@1	SETBP_HUMAN	Codebook TF	no
540	SETBP1	PBM	PBM13822	SETBP1.DBD@PBM.ME@1	SETBP_HUMAN	Codebook TF	yes
541	SETBP1	PBM	PBM13823	SETBP1.DBD@PBM.ME@2	SETBP_HUMAN	Codebook TF	no
542	SETBP1	PBM	PBM13824	SETBP1.DBD@PBM.ME@3	SETBP_HUMAN	Codebook TF	no
543	SETBP1	PBM	PBM13838	SETBP1.DBD@PBM.HK@1	SETBP_HUMAN	Codebook TF	yes
544	SETBP1	PBM	PBM13839	SETBP1.DBD@PBM.HK@2	SETBP_HUMAN	Codebook TF	no
545	SETBP1	PBM	PBM13840	SETBP1.DBD@PBM.HK@3	SETBP_HUMAN	Codebook TF	yes
546	SETBP1	SMS	UT380-185-1	SETBP1.DBD@SMS@1	SETBP_HUMAN	Codebook TF	no
547	SETBP1	SMS	UT380-185-2	SETBP1.DBD@SMS@2	SETBP_HUMAN	Codebook TF	no
548	SETBP1	SMS	UT380-185-3	SETBP1.DBD@SMS@3	SETBP_HUMAN	Codebook TF	no
549	SETBP1	SMS	UT380-185-4	SETBP1.DBD@SMS@4	SETBP_HUMAN	Codebook TF	no
550	SETBP1	SMS	UT380-187	SETBP1.DBD@SMS@5	SETBP_HUMAN	Codebook TF	no
551	CENPT	AFS-GFPIVT	YWM_B_AffSeq_C5_CENPT-FL	CENPT.FL@AFS.GFPIVT@1	CENPT_HUMAN	Codebook TF	no
552	CENPT	AFS-LYS	YWL_B_AffSeq_G4_CENPT	CENPT.FL@AFS.Lys@1	CENPT_HUMAN	Codebook TF	no
553	CENPT	HTS-GFPIVT	YWM_A_CA40NCTTTGA	CENPT.FL@HTS.GFPIVT@1	CENPT_HUMAN	Codebook TF	no
554	CENPT	HTS-IVT	YWJ_A_TA40NTTTGCG	CENPT.FL@HTS.IVT@1	CENPT_HUMAN	Codebook TF	no
555	CENPT	HTS-LYS	YWL_A_TA40NTTTGCG	CENPT.FL@HTS.Lys@1	CENPT_HUMAN	Codebook TF	no
556	CENPT	PBM	PBM13541	CENPT.FL@PBM.ME@1	CENPT_HUMAN	Codebook TF	no
557	CENPT	PBM	PBM13557	CENPT.FL@PBM.HK@1	CENPT_HUMAN	Codebook TF	no
558	GATAD2B	AFS-GFPIVT	YWM_B_AffSeq_C10_GATAD2B-FL	GATAD2B.FL@AFS.GFPIVT@1	P66B_HUMAN	Codebook TF	no
559	GATAD2B	AFS-LYS	YWD_B_AffSeq_E12_GATAD2B	GATAD2B.FL@AFS.Lys@1	P66B_HUMAN	Codebook TF	no
560	GATAD2B	CHS	THC_0398.Rep-DIANA_0293	GATAD2B.FL@CHS@1	P66B_HUMAN	Codebook TF	no
561	GATAD2B	CHS	THC_0398.Rep-MICHELLE_0314	GATAD2B.FL@CHS@2	P66B_HUMAN	Codebook TF	no
562	GATAD2B	HTS-GFPIVT	YWM_A_AT40NTCTGTC	GATAD2B.DBD@HTS.GFPIVT@1	P66B_HUMAN	Codebook TF	no
563	GATAD2B	HTS-GFPIVT	YWM_A_CC40NTTGTTA	GATAD2B.FL@HTS.GFPIVT@1	P66B_HUMAN	Codebook TF	no
564	GATAD2B	HTS-IVT	YWI_A_CG40NAATAGC	GATAD2B.FL@HTS.IVT@1	P66B_HUMAN	Codebook TF	no
565	GATAD2B	HTS-IVT	YWI_A_GA40NTGTATC	GATAD2B.DBD@HTS.IVT@1	P66B_HUMAN	Codebook TF	no
566	GATAD2B	HTS-LYS	YWD_A_GG40NGTGAGA	GATAD2B.FL@HTS.Lys@1	P66B_HUMAN	Codebook TF	no
567	GATAD2B	HTS-LYS	YWG_A_TA40NAGGCTT	GATAD2B.FL@HTS.Lys@2	P66B_HUMAN	Codebook TF	no
568	GATAD2B	HTS-LYS	YWG_A_TC40NTTCCGG	GATAD2B.FL@HTS.Lys@3	P66B_HUMAN	Codebook TF	no
569	GATAD2B	PBM	PBM13628	GATAD2B.FL@PBM.ME@1	P66B_HUMAN	Codebook TF	no
570	GATAD2B	PBM	PBM13629	GATAD2B.DBD@PBM.ME@1	P66B_HUMAN	Codebook TF	no
571	GATAD2B	PBM	PBM13644	GATAD2B.FL@PBM.HK@1	P66B_HUMAN	Codebook TF	no
572	GATAD2B	PBM	PBM13645	GATAD2B.DBD@PBM.HK@1	P66B_HUMAN	Codebook TF	no
573	GATAD2B	SMS	UT380-075	GATAD2B.FL@SMS@1	P66B_HUMAN	Codebook TF	no
574	THAP8	AFS-GFPIVT	YWQ_B_AffSeq_C12_THAP8-FL	THAP8.FL@AFS.GFPIVT@1	THAP8_HUMAN	Codebook TF	no
575	THAP8	CHS	THC_0726	THAP8.FL@CHS@1	THAP8_HUMAN	Codebook TF	no
576	THAP8	CHS	THC_0822	THAP8.FL@CHS@2	THAP8_HUMAN	Codebook TF	no
577	THAP8	HTS-GFPIVT	YWQ_A_CG40NAATAGC	THAP8.FL@HTS.GFPIVT@1	THAP8_HUMAN	Codebook TF	no
578	THAP8	HTS-IVT	YWE_A_CT40NCTACTT	THAP8.DBD@HTS.IVT@1	THAP8_HUMAN	Codebook TF	no
579	THAP8	HTS-IVT	YWJ_A_GC40NAGAGTT	THAP8.FL@HTS.IVT@1	THAP8_HUMAN	Codebook TF	no
580	THAP8	PBM	PBM13950	THAP8.FL@PBM.ME@1	THAP8_HUMAN	Codebook TF	no
581	THAP8	PBM	PBM13951	THAP8.DBD@PBM.ME@1	THAP8_HUMAN	Codebook TF	no
582	THAP8	PBM	PBM13966	THAP8.FL@PBM.HK@1	THAP8_HUMAN	Codebook TF	no
583	THAP8	PBM	PBM13967	THAP8.DBD@PBM.HK@1	THAP8_HUMAN	Codebook TF	no
584	THAP8	SMS	UT380-221	THAP8.NA@SMS@1	THAP8_HUMAN	Codebook TF	no
585	ZNF146	AFS-IVT	AATBA_AffSeq_A10_ZNF146	ZNF146.DBD@AFS.IVT@1	OZF_HUMAN	Codebook Control	no
586	ZNF146	CHS	SI0410	ZNF146.FL@CHS@1	OZF_HUMAN	Codebook Control	yes
587	ZNF146	HTS-IVT	AATB_A_AA40NCCGCGT	ZNF146.DBD@HTS.IVT@1	OZF_HUMAN	Codebook Control	no
588	POU5F2	AFS-GFPIVT	YWQ_B_AffSeq_A5_POU5F2-FL	POU5F2.FL@AFS.GFPIVT@1	PO5F2_HUMAN	Codebook TF	no
589	POU5F2	AFS-LYS	YWN_B_AffSeq_B7_POU5F2	POU5F2.FL@AFS.Lys@1	PO5F2_HUMAN	Codebook TF	no
590	POU5F2	AFS-LYS	YWO_B_AffSeq_B7_POU5F2	POU5F2.FL@AFS.Lys@2	PO5F2_HUMAN	Codebook TF	no
591	POU5F2	CHS	THC_0704	POU5F2.FL@CHS@1	PO5F2_HUMAN	Codebook TF	no
592	POU5F2	CHS	THC_0800	POU5F2.FL@CHS@2	PO5F2_HUMAN	Codebook TF	no
593	POU5F2	HTS-GFPIVT	YWQ_A_AA40NCCAGTG	POU5F2.FL@HTS.GFPIVT@1	PO5F2_HUMAN	Codebook TF	no
594	POU5F2	HTS-IVT	YWF_A_CT40NGCGCTA	POU5F2.FL@HTS.IVT@1	PO5F2_HUMAN	Codebook TF	no
595	POU5F2	HTS-LYS	YWN_A_AT40NGAGAGG	POU5F2.FL@HTS.Lys@1	PO5F2_HUMAN	Codebook TF	no
596	POU5F2	HTS-LYS	YWO_A_AT40NGAGAGG	POU5F2.FL@HTS.Lys@2	PO5F2_HUMAN	Codebook TF	no
597	POU5F2	PBM	PBM13853	POU5F2.FL@PBM.ME@1	PO5F2_HUMAN	Codebook TF	no
598	POU5F2	PBM	PBM13869	POU5F2.FL@PBM.HK@1	PO5F2_HUMAN	Codebook TF	no
599	POU5F2	SMS	UT380-151	POU5F2.NA@SMS@1	PO5F2_HUMAN	Codebook TF	no
600	ZNF678	AFS-GFPIVT	YWS_B_AffSeq_C3_ZNF678-FL	ZNF678.FL@AFS.GFPIVT@1	ZN678_HUMAN	Codebook TF	yes
601	ZNF678	AFS-IVT	YWI_B_AffSeq_G04_ZNF678_FL	ZNF678.FL@AFS.IVT@1	ZN678_HUMAN	Codebook TF	no
602	ZNF678	CHS	THC_0491	ZNF678.FL@CHS@1	ZN678_HUMAN	Codebook TF	yes
603	ZNF678	HTS-GFPIVT	YWS_A_CA40NAGCGTA	ZNF678.FL@HTS.GFPIVT@1	ZN678_HUMAN	Codebook TF	yes
604	ZNF678	HTS-IVT	YWI_A_TA40NTTTGCG	ZNF678.FL@HTS.IVT@1	ZN678_HUMAN	Codebook TF	no
605	ZNF678	HTS-LYS	YWK_A_CT40NTACGTT	ZNF678.FL@HTS.Lys@1	ZN678_HUMAN	Codebook TF	no
606	ZNF678	HTS-LYS	YWK_C_CT40NTACGTT	ZNF678.FL@HTS.Lys@2	ZN678_HUMAN	Codebook TF	no
607	ZNF678	SMS	UT380-416	ZNF678.NA@SMS@1	ZN678_HUMAN	Codebook TF	no
608	KDM2A	AFS-LYS	YWD_B_AffSeq_G06_KDM2A	KDM2A.FL@AFS.Lys@1	KDM2A_HUMAN	Codebook TF	yes
609	KDM2A	CHS	THC_0319.Rep-DIANA_0293	KDM2A.FL@CHS@1	KDM2A_HUMAN	Codebook TF	yes
610	KDM2A	CHS	THC_0319.Rep-MICHELLE_0314	KDM2A.FL@CHS@2	KDM2A_HUMAN	Codebook TF	yes
611	KDM2A	CHS	THC_0461.Rep-DIANA_0293	KDM2A.FL@CHS@3	KDM2A_HUMAN	Codebook TF	yes
612	KDM2A	CHS	THC_0461.Rep-MICHELLE_0314	KDM2A.FL@CHS@4	KDM2A_HUMAN	Codebook TF	yes
613	KDM2A	HTS-GFPIVT	YWP_A_AA40NAGTGGT	KDM2A.DBD@HTS.GFPIVT@1	KDM2A_HUMAN	Codebook TF	yes
614	KDM2A	HTS-IVT	YWC_B_CA40NCATGTC	KDM2A.DBD@HTS.IVT@1	KDM2A_HUMAN	Codebook TF	no
615	KDM2A	HTS-LYS	YWD_A_TA40NGCTGTA	KDM2A.FL@HTS.Lys@1	KDM2A_HUMAN	Codebook TF	yes
616	KDM2A	PBM	PBM13922	KDM2A.DBD@PBM.ME@1	KDM2A_HUMAN	Codebook TF	yes
617	KDM2A	PBM	PBM13938	KDM2A.DBD@PBM.HK@1	KDM2A_HUMAN	Codebook TF	yes
618	KDM2A	SMS	UT380-098	KDM2A.DBD@SMS@1	KDM2A_HUMAN	Codebook TF	no
619	ZNF526	AFS-GFPIVT	YWR_B_AffSeq_E9_ZNF526-DBD2	ZNF526.DBD@AFS.GFPIVT@2	ZN526_HUMAN	Codebook TF	no
620	ZNF526	AFS-GFPIVT	YWR_B_AffSeq_F9_ZNF526-FL	ZNF526.FL@AFS.GFPIVT@1	ZN526_HUMAN	Codebook TF	no
621	ZNF526	AFS-LYS	YWN_B_AffSeq_G2_ZNF526	ZNF526.FL@AFS.Lys@1	ZN526_HUMAN	Codebook TF	no
622	ZNF526	AFS-LYS	YWO_B_AffSeq_G2_ZNF526	ZNF526.FL@AFS.Lys@2	ZN526_HUMAN	Codebook TF	no
623	ZNF526	CHS	THC_0478	ZNF526.FL@CHS@1	ZN526_HUMAN	Codebook TF	no
624	ZNF526	CHS	THC_0574	ZNF526.FL@CHS@2	ZN526_HUMAN	Codebook TF	no
625	ZNF526	HTS-GFPIVT	YWR_A_CT40NCTACTT	ZNF526.DBD@HTS.GFPIVT@1	ZN526_HUMAN	Codebook TF	no
626	ZNF526	HTS-GFPIVT	YWR_A_GC40NAGAGTT	ZNF526.DBD@HTS.GFPIVT@2	ZN526_HUMAN	Codebook TF	yes
627	ZNF526	HTS-GFPIVT	YWR_A_GT40NTTGGTG	ZNF526.FL@HTS.GFPIVT@1	ZN526_HUMAN	Codebook TF	no
628	ZNF526	HTS-IVT	YWE_A_GT40NACGATC	ZNF526.DBD@HTS.IVT@1	ZN526_HUMAN	Codebook TF	no
629	ZNF526	HTS-IVT	YWI_A_CG40NGTTATT	ZNF526.DBD@HTS.IVT@2	ZN526_HUMAN	Codebook TF	no
630	ZNF526	HTS-LYS	YWN_A_TA40NTCACTC	ZNF526.FL@HTS.Lys@1	ZN526_HUMAN	Codebook TF	no
631	ZNF526	HTS-LYS	YWO_A_TA40NTCACTC	ZNF526.FL@HTS.Lys@2	ZN526_HUMAN	Codebook TF	no
632	ZNF526	SMS	UT380-368	ZNF526.NA@SMS@1	ZN526_HUMAN	Codebook TF	no
633	ZNF526	SMS	UT380-368-2	ZNF526.NA@SMS@2	ZN526_HUMAN	Codebook TF	no
634	ZNF226	AFS-GFPIVT	YWR_B_AffSeq_A2_ZNF226-FL	ZNF226.FL@AFS.GFPIVT@1	ZN226_HUMAN	Codebook TF	yes
635	ZNF226	AFS-GFPIVT	YWR_B_AffSeq_H1_ZNF226-DBD	ZNF226.DBD@AFS.GFPIVT@1	ZN226_HUMAN	Codebook TF	yes
636	ZNF226	AFS-IVT	YWH_B_AffSeq_G08_ZNF226_DBD	ZNF226.DBD@AFS.IVT@1	ZN226_HUMAN	Codebook TF	no
637	ZNF226	AFS-LYS	YWK_B_AffSeq_F12_ZNF226	ZNF226.FL@AFS.Lys@1	ZN226_HUMAN	Codebook TF	no
638	ZNF226	AFS-LYS	YWK_D_AffSeq_F12_ZNF226	ZNF226.FL@AFS.Lys@2	ZN226_HUMAN	Codebook TF	no
639	ZNF226	CHS	THC_0410.Rep-DIANA_0293	ZNF226.FL@CHS@1	ZN226_HUMAN	Codebook TF	yes
640	ZNF226	CHS	THC_0410.Rep-MICHELLE_0314	ZNF226.FL@CHS@2	ZN226_HUMAN	Codebook TF	yes
641	ZNF226	HTS-GFPIVT	YWR_A_AA40NCCGCGT	ZNF226.FL@HTS.GFPIVT@1	ZN226_HUMAN	Codebook TF	yes
642	ZNF226	HTS-GFPIVT	YWR_A_TC40NGGCTGT	ZNF226.DBD@HTS.GFPIVT@1	ZN226_HUMAN	Codebook TF	yes
643	ZNF226	HTS-IVT	YWH_A_TC40NGCGATT	ZNF226.DBD@HTS.IVT@1	ZN226_HUMAN	Codebook TF	no
644	ZNF226	HTS-LYS	YWK_A_TA40NGTTAGC	ZNF226.FL@HTS.Lys@1	ZN226_HUMAN	Codebook TF	no
645	ZNF226	HTS-LYS	YWK_C_TA40NGTTAGC	ZNF226.FL@HTS.Lys@2	ZN226_HUMAN	Codebook TF	no
646	ZNF226	SMS	UT380-301	ZNF226.DBD@SMS@1	ZN226_HUMAN	Codebook TF	no
647	ZNF226	SMS	UT380-302	ZNF226.FL@SMS@1	ZN226_HUMAN	Codebook TF	yes
648	RLF	AFS-GFPIVT	YWP_B_AffSeq_B3_RLF-DBD2	RLF.DBD@AFS.GFPIVT@1	INSL3_HUMAN	Codebook TF	yes
649	RLF	AFS-GFPIVT	YWP_B_AffSeq_F4_RLF-DBD1	RLF.DBD@AFS.GFPIVT@2	INSL3_HUMAN	Codebook TF	no
650	RLF	AFS-IVT	YWH_B_AffSeq_G05_RLF_DBD_1	RLF.DBD@AFS.IVT@1	INSL3_HUMAN	Codebook TF	no
651	RLF	AFS-IVT	YWH_B_AffSeq_H05_RLF_DBD_2	RLF.DBD@AFS.IVT@2	INSL3_HUMAN	Codebook TF	yes
652	RLF	AFS-LYS	YWL_B_AffSeq_D1_RLF	RLF.FL@AFS.Lys@1	INSL3_HUMAN	Codebook TF	no
653	RLF	CHS	THC_0339.Rep-DIANA_0293	RLF.FL@CHS@1	INSL3_HUMAN	Codebook TF	yes
654	RLF	CHS	THC_0339.Rep-MICHELLE_0314	RLF.FL@CHS@2	INSL3_HUMAN	Codebook TF	yes
655	RLF	HTS-GFPIVT	YWP_A_AG40NGGAATC	RLF.DBD@HTS.GFPIVT@1	INSL3_HUMAN	Codebook TF	yes
656	RLF	HTS-GFPIVT	YWP_A_GT40NACGATC	RLF.DBD@HTS.GFPIVT@2	INSL3_HUMAN	Codebook TF	no
657	RLF	HTS-IVT	YWH_A_TA40NGAGGGT	RLF.DBD@HTS.IVT@1	INSL3_HUMAN	Codebook TF	no
658	RLF	HTS-IVT	YWH_A_TG40NGACCTT	RLF.DBD@HTS.IVT@2	INSL3_HUMAN	Codebook TF	yes
659	RLF	HTS-LYS	YWL_A_CG40NGTTATT	RLF.FL@HTS.Lys@1	INSL3_HUMAN	Codebook TF	no
660	RLF	SMS	UT380-174	RLF.NA@SMS@1	INSL3_HUMAN	Codebook TF	no
661	RLF	SMS	UT380-174-2	RLF.NA@SMS@2	INSL3_HUMAN	Codebook TF	no
662	RLF	SMS	UT380-175	RLF.NA@SMS@3	INSL3_HUMAN	Codebook TF	no
663	RLF	SMS	UT380-175-2	RLF.NA@SMS@4	INSL3_HUMAN	Codebook TF	yes
664	AKNA	AFS-GFPIVT	YWM_B_AffSeq_F2_AKNA-DBD-1	AKNA.DBD@AFS.GFPIVT@1	AKNA_HUMAN	Codebook TF	no
665	AKNA	AFS-IVT	YWH_B_AffSeq_B01_AKNA_DBD_1	AKNA.DBD@AFS.IVT@1	AKNA_HUMAN	Codebook TF	no
666	AKNA	AFS-IVT	YWH_B_AffSeq_C01_AKNA_DBD_2	AKNA.DBD@AFS.IVT@2	AKNA_HUMAN	Codebook TF	no
667	AKNA	AFS-LYS	YWL_B_AffSeq_H1_AKNA	AKNA.FL@AFS.Lys@1	AKNA_HUMAN	Codebook TF	no
668	AKNA	HTS-GFPIVT	YWM_A_GG40NGGTTTA	AKNA.DBD@HTS.GFPIVT@1	AKNA_HUMAN	Codebook TF	no
669	AKNA	HTS-GFPIVT	YWM_A_TA40NTCACTC	AKNA.DBD@HTS.GFPIVT@2	AKNA_HUMAN	Codebook TF	no
670	AKNA	HTS-IVT	YWH_A_AG40NTCGACT	AKNA.DBD@HTS.IVT@1	AKNA_HUMAN	Codebook TF	no
671	AKNA	HTS-IVT	YWH_A_CA40NTCGATG	AKNA.DBD@HTS.IVT@2	AKNA_HUMAN	Codebook TF	no
672	AKNA	HTS-LYS	YWL_A_TC40NGGCTGT	AKNA.FL@HTS.Lys@1	AKNA_HUMAN	Codebook TF	no
673	AKNA	PBM	PBM13498	AKNA.DBD@PBM.ME@1	AKNA_HUMAN	Codebook TF	no
674	AKNA	PBM	PBM13514	AKNA.DBD@PBM.HK@1	AKNA_HUMAN	Codebook TF	no
675	AKNA	PBM	PBM13819	AKNA.DBD@PBM.ME@2	AKNA_HUMAN	Codebook TF	no
676	AKNA	PBM	PBM13835	AKNA.DBD@PBM.HK@2	AKNA_HUMAN	Codebook TF	no
677	AKNA	SMS	UT380-014	AKNA.NA@SMS@1	AKNA_HUMAN	Codebook TF	no
678	AKNA	SMS	UT380-015	AKNA.NA@SMS@2	AKNA_HUMAN	Codebook TF	no
679	KAT7	AFS-GFPIVT	YWP_B_AffSeq_B12_KAT7-FL	KAT7.FL@AFS.GFPIVT@1	KAT7_HUMAN	Codebook TF	no
680	KAT7	AFS-IVT	YWH_B_AffSeq_C04_KAT7_DBD	KAT7.DBD@AFS.IVT@1	KAT7_HUMAN	Codebook TF	no
681	KAT7	AFS-LYS	YWK_D_AffSeq_C9_KAT7	KAT7.FL@AFS.Lys@2	KAT7_HUMAN	Codebook TF	no
682	KAT7	CHS	THC_0663	KAT7.FL@CHS@1	KAT7_HUMAN	Codebook TF	no
683	KAT7	CHS	THC_0759	KAT7.FL@CHS@2	KAT7_HUMAN	Codebook TF	no
684	KAT7	HTS-GFPIVT	YWP_A_AT40NCCTTGG	KAT7.FL@HTS.GFPIVT@1	KAT7_HUMAN	Codebook TF	no
685	KAT7	HTS-GFPIVT	YWQ_A_AC40NGTTCGA	KAT7.DBD@HTS.GFPIVT@1	KAT7_HUMAN	Codebook TF	no
686	KAT7	HTS-IVT	YWH_A_CA40NCATGTC	KAT7.DBD@HTS.IVT@1	KAT7_HUMAN	Codebook TF	no
687	KAT7	HTS-LYS	YWK_A_CC40NGACATG	KAT7.FL@HTS.Lys@1	KAT7_HUMAN	Codebook TF	no
688	KAT7	HTS-LYS	YWK_C_CC40NGACATG	KAT7.FL@HTS.Lys@2	KAT7_HUMAN	Codebook TF	no
689	KAT7	SMS	UT380-095	KAT7.DBD@SMS@1	KAT7_HUMAN	Codebook TF	no
690	KAT7	SMS	UT380-096	KAT7.FL@SMS@1	KAT7_HUMAN	Codebook TF	no
691	KAT7	SMS	UT380-096-2	KAT7.NA@SMS@1	KAT7_HUMAN	Codebook TF	no
692	ZNF689	AFS-GFPIVT	YWS_B_AffSeq_A4_ZNF689-FL	ZNF689.FL@AFS.GFPIVT@1	SEHBP_HUMAN	Codebook TF	yes
693	ZNF689	AFS-LYS	YWL_B_AffSeq_F11_ZNF689	ZNF689.FL@AFS.Lys@1	SEHBP_HUMAN	Codebook TF	no
694	ZNF689	CHS	THC_0493	ZNF689.FL@CHS@1	SEHBP_HUMAN	Codebook TF	yes
695	ZNF689	CHS	THC_0589	ZNF689.FL@CHS@2	SEHBP_HUMAN	Codebook TF	yes
696	ZNF689	HTS-GFPIVT	YWS_A_AA40NGTGGTC	ZNF689.FL@HTS.GFPIVT@1	SEHBP_HUMAN	Codebook TF	yes
697	ZNF689	HTS-IVT	YWI_A_CA40NCTTTGA	ZNF689.FL@HTS.IVT@1	SEHBP_HUMAN	Codebook TF	no
698	ZNF689	HTS-LYS	YWL_A_GT40NGCGTGT	ZNF689.FL@HTS.Lys@1	SEHBP_HUMAN	Codebook TF	no
699	ZNF689	SMS	UT380-422	ZNF689.NA@SMS@1	SEHBP_HUMAN	Codebook TF	no
700	SAFB2	AFS-GFPIVT	YWP_B_AffSeq_B9_SAFB2-FL	SAFB2.FL@AFS.GFPIVT@1	SAFB2_HUMAN	Codebook TF	no
701	SAFB2	AFS-LYS	YWL_B_AffSeq_G3_SAFB2	SAFB2.FL@AFS.Lys@1	SAFB2_HUMAN	Codebook TF	no
702	SAFB2	CHS	THC_0154	SAFB2.FL@CHS@1	SAFB2_HUMAN	Codebook TF	no
703	SAFB2	CHS	THC_0176	SAFB2.FL@CHS@2	SAFB2_HUMAN	Codebook TF	no
704	SAFB2	HTS-GFPIVT	YWP_A_AT40NAGCCTC	SAFB2.FL@HTS.GFPIVT@1	SAFB2_HUMAN	Codebook TF	no
705	SAFB2	HTS-GFPIVT	YWP_A_AT40NGAGAGG	SAFB2.DBD@HTS.GFPIVT@1	SAFB2_HUMAN	Codebook TF	no
706	SAFB2	HTS-IVT	YWJ_A_CC40NTGAGTA	SAFB2.DBD@HTS.IVT@1	SAFB2_HUMAN	Codebook TF	no
707	SAFB2	HTS-LYS	YWL_A_TA40NAGGCTT	SAFB2.FL@HTS.Lys@1	SAFB2_HUMAN	Codebook TF	no
708	SAFB2	PBM	PBM13736	SAFB2.DBD@PBM.ME@1	SAFB2_HUMAN	Codebook TF	no
709	SAFB2	PBM	PBM13752	SAFB2.DBD@PBM.HK@1	SAFB2_HUMAN	Codebook TF	no
710	SAFB2	SMS	UT380-179	SAFB2.NA@SMS@1	SAFB2_HUMAN	Codebook TF	no
711	SAFB2	SMS	UT380-179-2	SAFB2.NA@SMS@2	SAFB2_HUMAN	Codebook TF	no
712	CENPS	AFS-LYS	YWN_B_AffSeq_B1_CENPS	CENPS.FL@AFS.Lys@1	CENPS_HUMAN	Codebook TF	no
713	CENPS	AFS-LYS	YWO_B_AffSeq_B1_CENPS	CENPS.FL@AFS.Lys@2	CENPS_HUMAN	Codebook TF	no
714	CENPS	HTS-GFPIVT	YWM_A_AG40NGCTCTG	CENPS.FL@HTS.GFPIVT@1	CENPS_HUMAN	Codebook TF	no
715	CENPS	HTS-IVT	YWJ_A_GT40NACGATC	CENPS.FL@HTS.IVT@1	CENPS_HUMAN	Codebook TF	no
716	CENPS	HTS-LYS	YWN_A_AG40NTCGACT	CENPS.FL@HTS.Lys@1	CENPS_HUMAN	Codebook TF	no
717	CENPS	HTS-LYS	YWO_A_AG40NTCGACT	CENPS.FL@HTS.Lys@2	CENPS_HUMAN	Codebook TF	no
718	CENPS	PBM	PBM13671	CENPS.FL@PBM.ME@1	CENPS_HUMAN	Codebook TF	no
719	CENPS	PBM	PBM13687	CENPS.FL@PBM.HK@1	CENPS_HUMAN	Codebook TF	no
720	ZMAT1	AFS-GFPIVT	YWP_B_AffSeq_A10_ZMAT1-FL	ZMAT1.FL@AFS.GFPIVT@1	ZMAT1_HUMAN	Codebook TF	no
721	ZMAT1	AFS-LYS	YWK_B_AffSeq_G4_ZMAT1	ZMAT1.FL@AFS.Lys@1	ZMAT1_HUMAN	Codebook TF	no
722	ZMAT1	AFS-LYS	YWK_D_AffSeq_G4_ZMAT1	ZMAT1.FL@AFS.Lys@2	ZMAT1_HUMAN	Codebook TF	no
723	ZMAT1	HTS-GFPIVT	YWP_A_AC40NGATGTT	ZMAT1.FL@HTS.GFPIVT@1	ZMAT1_HUMAN	Codebook TF	no
724	ZMAT1	HTS-GFPIVT	YWQ_A_GC40NATTTGC	ZMAT1.DBD@HTS.GFPIVT@1	ZMAT1_HUMAN	Codebook TF	no
725	ZMAT1	HTS-IVT	YWE_A_AG40NGGAATC	ZMAT1.DBD@HTS.IVT@1	ZMAT1_HUMAN	Codebook TF	no
726	ZMAT1	HTS-LYS	YWK_A_TA40NTTTGCG	ZMAT1.FL@HTS.Lys@1	ZMAT1_HUMAN	Codebook TF	no
727	ZMAT1	HTS-LYS	YWK_C_TA40NTTTGCG	ZMAT1.FL@HTS.Lys@2	ZMAT1_HUMAN	Codebook TF	no
728	ZNF286B	AFS-GFPIVT	YWR_B_AffSeq_G3_ZNF286B-DBD	ZNF286B.DBD@AFS.GFPIVT@1	Z286B_HUMAN	Codebook TF	yes
729	ZNF286B	AFS-GFPIVT	YWR_B_AffSeq_H3_ZNF286B-FL	ZNF286B.FL@AFS.GFPIVT@1	Z286B_HUMAN	Codebook TF	no
730	ZNF286B	CHS	THC_0898	ZNF286B.FL@CHS@1	Z286B_HUMAN	Codebook TF	yes
731	ZNF286B	HTS-GFPIVT	YWR_A_TA40NAGGCTT	ZNF286B.DBD@HTS.GFPIVT@1	Z286B_HUMAN	Codebook TF	yes
732	ZNF286B	HTS-GFPIVT	YWR_A_TG40NTGATCT	ZNF286B.FL@HTS.GFPIVT@1	Z286B_HUMAN	Codebook TF	yes
733	ZNF286B	HTS-IVT	YWE_A_TA40NAGGCTT	ZNF286B.DBD@HTS.IVT@1	Z286B_HUMAN	Codebook TF	no
734	ZNF286B	HTS-IVT	YWF_A_GG40NTAGTTT	ZNF286B.FL@HTS.IVT@1	Z286B_HUMAN	Codebook TF	no
735	ZNF286B	SMS	UT380-316	ZNF286B.NA@SMS@1	Z286B_HUMAN	Codebook TF	no
736	ZNF286B	SMS	UT380-317	ZNF286B.NA@SMS@2	Z286B_HUMAN	Codebook TF	no
737	ZNF264	AFS-LYS	AATA_AffSeq_C7_ZNF264	ZNF264.FL@AFS.Lys@1	ZN264_HUMAN	Codebook Control	yes
738	ZNF264	CHS	SI0039	ZNF264.FL@CHS@1	ZN264_HUMAN	Codebook Control	yes
739	ZNF264	HTS-IVT	AATB_A_TA40NTCACTC	ZNF264.DBD@HTS.IVT@1	ZN264_HUMAN	Codebook Control	no
740	ZNF264	HTS-LYS	AAT_A_CC40NCGTTTT	ZNF264.FL@HTS.Lys@1	ZN264_HUMAN	Codebook Control	no
741	FOSL2	AFS-IVT	YWF_B_AffSeq_H11_FOSL2	FOSL2.NA@AFS.IVT@1	FOSL2_HUMAN	Codebook Control	no
742	FOSL2	AFS-LYS	YWL_B_AffSeq_H5_FOSL2	FOSL2.NA@AFS.Lys@1	FOSL2_HUMAN	Codebook Control	yes
743	FOSL2	CHS	THC_0523	FOSL2.NA@CHS@1	FOSL2_HUMAN	Codebook Control	yes
744	FOSL2	CHS	THC_0619	FOSL2.NA@CHS@2	FOSL2_HUMAN	Codebook Control	yes
745	FOSL2	HTS-IVT	YWF_A_TT40NTAGCAG	FOSL2.NA@HTS.IVT@1	FOSL2_HUMAN	Codebook Control	yes
746	FOSL2	HTS-LYS	YWL_A_TG40NGACCTT	FOSL2.NA@HTS.Lys@1	FOSL2_HUMAN	Codebook Control	yes
747	FOSL2	PBM	PBM14331	FOSL2.NA@PBM.ME@1	FOSL2_HUMAN	Codebook Control	yes
748	FOSL2	PBM	PBM14347	FOSL2.NA@PBM.HK@1	FOSL2_HUMAN	Codebook Control	yes
749	FOSL2	SMS	SRR3405112	FOSL2.NA@SMS@1	FOSL2_HUMAN	Codebook Control	yes
750	ZUP1	AFS-LYS	YWK_B_AffSeq_B6_ZUFSP	ZUP1.FL@AFS.Lys@1	ZUP1_HUMAN	Codebook TF	no
751	ZUP1	HTS-IVT	YWI_A_AT40NCGGGTT	ZUP1.FL@HTS.IVT@1	ZUP1_HUMAN	Codebook TF	no
752	ZUP1	HTS-IVT	YWI_A_CC40NCGTTTT	ZUP1.DBD@HTS.IVT@1	ZUP1_HUMAN	Codebook TF	no
753	ZUP1	HTS-LYS	YWK_A_AG40NCTTTTC	ZUP1.FL@HTS.Lys@1	ZUP1_HUMAN	Codebook TF	no
754	ZUP1	HTS-LYS	YWK_C_AG40NCTTTTC	ZUP1.FL@HTS.Lys@2	ZUP1_HUMAN	Codebook TF	no
755	ZUP1	SMS	UT380-510	ZUP1.NA@SMS@1	ZUP1_HUMAN	Codebook TF	no
756	ZUP1	SMS	UT380-510-2	ZUP1.NA@SMS@2	ZUP1_HUMAN	Codebook TF	no
757	RFX5	AFS-GFPIVT	YWP_B_AffSeq_G12_RFX5-FL	RFX5.FL@AFS.GFPIVT@1	RFX5_HUMAN	Codebook Control	yes
758	RFX5	CHS	THC_0085	RFX5.FL@CHS@1	RFX5_HUMAN	Codebook Control	yes
759	RFX5	CHS	THC_0121	RFX5.FL@CHS@2	RFX5_HUMAN	Codebook Control	yes
760	RFX5	HTS-GFPIVT	YWP_A_TC40NTAAGTG	RFX5.FL@HTS.GFPIVT@1	RFX5_HUMAN	Codebook Control	yes
761	ZNF721	AFS-GFPIVT	YWS_B_AffSeq_A6_ZNF721-DBD1	ZNF721.DBD@AFS.GFPIVT@1	ZN721_HUMAN	Codebook TF	yes
762	ZNF721	AFS-GFPIVT	YWS_B_AffSeq_B6_ZNF721-DBD2	ZNF721.DBD@AFS.GFPIVT@2	ZN721_HUMAN	Codebook TF	yes
763	ZNF721	AFS-GFPIVT	YWS_B_AffSeq_C6_ZNF721-FL	ZNF721.FL@AFS.GFPIVT@1	ZN721_HUMAN	Codebook TF	yes
764	ZNF721	AFS-IVT	YWI_B_AffSeq_D06_ZNF721_DBD_2	ZNF721.DBD@AFS.IVT@2	ZN721_HUMAN	Codebook TF	no
765	ZNF721	AFS-LYS	YWN_B_AffSeq_A4_ZNF721-FL	ZNF721.FL@AFS.Lys@1	ZN721_HUMAN	Codebook TF	no
766	ZNF721	AFS-LYS	YWO_B_AffSeq_A4_ZNF721-FL	ZNF721.FL@AFS.Lys@2	ZN721_HUMAN	Codebook TF	no
767	ZNF721	CHS	THC_0497	ZNF721.FL@CHS@1	ZN721_HUMAN	Codebook TF	yes
768	ZNF721	CHS	THC_0593	ZNF721.FL@CHS@2	ZN721_HUMAN	Codebook TF	yes
769	ZNF721	CHS	THC_0688	ZNF721.FL@CHS@3	ZN721_HUMAN	Codebook TF	yes
770	ZNF721	CHS	THC_0784	ZNF721.FL@CHS@4	ZN721_HUMAN	Codebook TF	yes
771	ZNF721	HTS-GFPIVT	YWS_A_AA40NGTGGTG	ZNF721.DBD@HTS.GFPIVT@1	ZN721_HUMAN	Codebook TF	yes
772	ZNF721	HTS-GFPIVT	YWS_A_AG40NCTTTTC	ZNF721.DBD@HTS.GFPIVT@2	ZN721_HUMAN	Codebook TF	yes
773	ZNF721	HTS-GFPIVT	YWS_A_CA40NGCCTTT	ZNF721.FL@HTS.GFPIVT@1	ZN721_HUMAN	Codebook TF	yes
774	ZNF721	HTS-IVT	YWE_A_TG40NGACCTT	ZNF721.DBD@HTS.IVT@1	ZN721_HUMAN	Codebook TF	no
775	ZNF721	HTS-IVT	YWI_A_CT40NTTGCGC	ZNF721.DBD@HTS.IVT@2	ZN721_HUMAN	Codebook TF	no
776	ZNF721	HTS-LYS	YWN_A_AA40NGTGGTC	ZNF721.FL@HTS.Lys@1	ZN721_HUMAN	Codebook TF	no
777	ZNF721	HTS-LYS	YWO_A_AA40NGTGGTC	ZNF721.FL@HTS.Lys@2	ZN721_HUMAN	Codebook TF	no
778	ZNF721	SMS	UT380-438	ZNF721.NA@SMS@1	ZN721_HUMAN	Codebook TF	no
779	ZNF721	SMS	UT380-439	ZNF721.NA@SMS@2	ZN721_HUMAN	Codebook TF	no
780	ZNF493	AFS-GFPIVT	YWR_B_AffSeq_F7_ZNF493-DBD1	ZNF493.DBD@AFS.GFPIVT@1	ZN493_HUMAN	Codebook TF	no
781	ZNF493	AFS-GFPIVT	YWR_B_AffSeq_G7_ZNF493-DBD2	ZNF493.DBD@AFS.GFPIVT@2	ZN493_HUMAN	Codebook TF	yes
782	ZNF493	AFS-GFPIVT	YWR_B_AffSeq_H7_ZNF493-FL	ZNF493.FL@AFS.GFPIVT@1	ZN493_HUMAN	Codebook TF	yes
783	ZNF493	AFS-IVT	YWH_B_AffSeq_C12_ZNF493_DBD_1	ZNF493.DBD@AFS.IVT@1	ZN493_HUMAN	Codebook TF	no
784	ZNF493	AFS-IVT	YWH_B_AffSeq_D12_ZNF493_DBD_2	ZNF493.DBD@AFS.IVT@2	ZN493_HUMAN	Codebook TF	no
785	ZNF493	AFS-LYS	YWK_B_AffSeq_H7_ZNF493	ZNF493.FL@AFS.Lys@1	ZN493_HUMAN	Codebook TF	no
786	ZNF493	AFS-LYS	YWK_D_AffSeq_H7_ZNF493	ZNF493.FL@AFS.Lys@2	ZN493_HUMAN	Codebook TF	no
787	ZNF493	CHS	THC_0334.Rep-DIANA_0293	ZNF493.FL@CHS@1	ZN493_HUMAN	Codebook TF	yes
788	ZNF493	CHS	THC_0334.Rep-MICHELLE_0314	ZNF493.FL@CHS@2	ZN493_HUMAN	Codebook TF	yes
789	ZNF493	CHS	THC_0389.Rep-MICHELLE_0314	ZNF493.FL@CHS@4	ZN493_HUMAN	Codebook TF	yes
790	ZNF493	CHS	THC_0891	ZNF493.FL@CHS@5	ZN493_HUMAN	Codebook TF	yes
791	ZNF493	HTS-GFPIVT	YWR_A_GT40NTGTGGA	ZNF493.DBD@HTS.GFPIVT@1	ZN493_HUMAN	Codebook TF	no
792	ZNF493	HTS-GFPIVT	YWR_A_TC40NTGCATA	ZNF493.DBD@HTS.GFPIVT@2	ZN493_HUMAN	Codebook TF	yes
793	ZNF493	HTS-GFPIVT	YWR_A_TG40NTCTTGC	ZNF493.FL@HTS.GFPIVT@1	ZN493_HUMAN	Codebook TF	yes
794	ZNF493	HTS-IVT	YWH_A_CG40NAATAGC	ZNF493.DBD@HTS.IVT@1	ZN493_HUMAN	Codebook TF	no
795	ZNF493	HTS-IVT	YWH_A_GA40NTGTATC	ZNF493.DBD@HTS.IVT@2	ZN493_HUMAN	Codebook TF	no
796	ZNF493	HTS-LYS	YWK_A_TG40NTCTTGC	ZNF493.FL@HTS.Lys@1	ZN493_HUMAN	Codebook TF	no
797	ZNF493	HTS-LYS	YWK_C_TG40NTCTTGC	ZNF493.FL@HTS.Lys@2	ZN493_HUMAN	Codebook TF	no
798	ZNF493	SMS	UT380-353	ZNF493.DBD@SMS@1	ZN493_HUMAN	Codebook TF	no
799	ZNF493	SMS	UT380-353-2	ZNF493.NA@SMS@1	ZN493_HUMAN	Codebook TF	no
800	ZNF493	SMS	UT380-354	ZNF493.DBD@SMS@2	ZN493_HUMAN	Codebook TF	yes
801	ZNF493	SMS	UT380-354-2	ZNF493.NA@SMS@2	ZN493_HUMAN	Codebook TF	yes
802	ZNF493	SMS	UT380-355	ZNF493.NA@SMS@3	ZN493_HUMAN	Codebook TF	no
803	SMYD3	AFS-GFPIVT	YWP_B_AffSeq_B11_SMYD3-FL	SMYD3.FL@AFS.GFPIVT@1	SMYD3_HUMAN	Codebook TF	no
804	SMYD3	AFS-LYS	YWD_B_AffSeq_G04_SMYD3	SMYD3.FL@AFS.Lys@1	SMYD3_HUMAN	Codebook TF	no
805	SMYD3	HTS-GFPIVT	YWP_A_AT40NCGGGTT	SMYD3.FL@HTS.GFPIVT@1	SMYD3_HUMAN	Codebook TF	no
806	SMYD3	HTS-IVT	YWC_B_CC40NTGAGTA	SMYD3.FL@HTS.IVT@1	SMYD3_HUMAN	Codebook TF	no
807	SMYD3	HTS-LYS	YWD_A_TA40NTTTGCG	SMYD3.FL@HTS.Lys@1	SMYD3_HUMAN	Codebook TF	no
808	SMYD3	PBM	PBM13754	SMYD3.FL@PBM.ME@1	SMYD3_HUMAN	Codebook TF	no
809	SMYD3	PBM	PBM13770	SMYD3.FL@PBM.HK@1	SMYD3_HUMAN	Codebook TF	no
810	SMYD3	PBM	PBM13960	SMYD3.FL@PBM.ME@2	SMYD3_HUMAN	Codebook TF	no
811	SMYD3	PBM	PBM14309	SMYD3.FL@PBM.ME@3	SMYD3_HUMAN	Codebook TF	no
812	SMYD3	PBM	PBM14325	SMYD3.FL@PBM.HK@2	SMYD3_HUMAN	Codebook TF	no
813	SMYD3	SMS	UT380-194	SMYD3.NA@SMS@1	SMYD3_HUMAN	Codebook TF	no
814	SMYD3	SMS	UT380-194-2	SMYD3.NA@SMS@2	SMYD3_HUMAN	Codebook TF	no
815	NME2	AFS-LYS	YWD_B_AffSeq_G02_NME2	NME2.FL@AFS.Lys@1	NDKB_HUMAN	Codebook TF	no
816	NME2	HTS-GFPIVT	YWQ_A_GA40NGGTCAT	NME2.FL@HTS.GFPIVT@1	NDKB_HUMAN	Codebook TF	no
817	NME2	HTS-IVT	YWC_B_AC40NGTATGA	NME2.FL@HTS.IVT@1	NDKB_HUMAN	Codebook TF	no
818	NME2	HTS-LYS	YWD_A_TA40NTCACTC	NME2.FL@HTS.Lys@1	NDKB_HUMAN	Codebook TF	no
819	NME2	PBM	PBM13340	NME2.FL@PBM.ME@1	NDKB_HUMAN	Codebook TF	no
820	NME2	PBM	PBM13356	NME2.FL@PBM.HK@1	NDKB_HUMAN	Codebook TF	no
821	NME2	PBM	PBM13959	NME2.FL@PBM.ME@2	NDKB_HUMAN	Codebook TF	no
822	NME2	PBM	PBM14438	NME2.FL@PBM.ME@3	NDKB_HUMAN	Codebook TF	no
823	NME2	SMS	UT380-138	NME2.NA@SMS@1	NDKB_HUMAN	Codebook TF	no
824	THAP5	AFS-GFPIVT	YWP_B_AffSeq_E10_THAP5-FL	THAP5.FL@AFS.GFPIVT@1	THAP5_HUMAN	Codebook TF	no
825	THAP5	AFS-LYS	YWN_B_AffSeq_E9_THAP5-FL	THAP5.FL@AFS.Lys@1	THAP5_HUMAN	Codebook TF	no
826	THAP5	AFS-LYS	YWO_B_AffSeq_E9_THAP5-FL	THAP5.FL@AFS.Lys@2	THAP5_HUMAN	Codebook TF	no
827	THAP5	CHS	THC_0533	THAP5.FL@CHS@1	THAP5_HUMAN	Codebook TF	no
828	THAP5	HTS-GFPIVT	YWP_A_GC40NATTTGC	THAP5.FL@HTS.GFPIVT@1	THAP5_HUMAN	Codebook TF	no
829	THAP5	HTS-IVT	YWE_A_CC40NGACATG	THAP5.DBD@HTS.IVT@1	THAP5_HUMAN	Codebook TF	no
830	THAP5	HTS-IVT	YWJ_A_AT40NAGCCTC	THAP5.FL@HTS.IVT@1	THAP5_HUMAN	Codebook TF	no
831	THAP5	HTS-LYS	YWN_A_GC40NAGAGTT	THAP5.FL@HTS.Lys@1	THAP5_HUMAN	Codebook TF	no
832	THAP5	HTS-LYS	YWO_A_GC40NAGAGTT	THAP5.FL@HTS.Lys@2	THAP5_HUMAN	Codebook TF	no
833	THAP5	PBM	PBM13945	THAP5.FL@PBM.ME@1	THAP5_HUMAN	Codebook TF	no
834	THAP5	PBM	PBM13946	THAP5.DBD@PBM.ME@1	THAP5_HUMAN	Codebook TF	no
835	THAP5	PBM	PBM13961	THAP5.FL@PBM.HK@1	THAP5_HUMAN	Codebook TF	no
836	THAP5	PBM	PBM13962	THAP5.DBD@PBM.HK@1	THAP5_HUMAN	Codebook TF	no
837	THAP5	SMS	UT380-218	THAP5.NA@SMS@1	THAP5_HUMAN	Codebook TF	no
838	ZNF14	AFS-GFPIVT	YWP_B_AffSeq_D12_ZNF14-FL	ZNF14.FL@AFS.GFPIVT@1	ZNF14_HUMAN	Codebook TF	no
839	ZNF14	AFS-LYS	YWK_B_AffSeq_D4_ZNF14	ZNF14.FL@AFS.Lys@1	ZNF14_HUMAN	Codebook TF	no
840	ZNF14	AFS-LYS	YWK_D_AffSeq_D4_ZNF14	ZNF14.FL@AFS.Lys@2	ZNF14_HUMAN	Codebook TF	no
841	ZNF14	CHS	THC_0378.Rep-DIANA_0293	ZNF14.FL@CHS@3	ZNF14_HUMAN	Codebook TF	no
842	ZNF14	CHS	THC_0378.Rep-MICHELLE_0314	ZNF14.FL@CHS@4	ZNF14_HUMAN	Codebook TF	no
843	ZNF14	CHS	THC_0901	ZNF14.FL@CHS@5	ZNF14_HUMAN	Codebook TF	yes
844	ZNF14	HTS-GFPIVT	YWP_A_GA40NTGTATC	ZNF14.FL@HTS.GFPIVT@1	ZNF14_HUMAN	Codebook TF	no
845	ZNF14	HTS-IVT	YWH_A_TG40NTCTTGC	ZNF14.FL@HTS.IVT@1	ZNF14_HUMAN	Codebook TF	no
846	ZNF14	HTS-LYS	YWK_A_CT40NCGGAGA	ZNF14.FL@HTS.Lys@1	ZNF14_HUMAN	Codebook TF	no
847	ZNF14	HTS-LYS	YWK_C_CT40NCGGAGA	ZNF14.FL@HTS.Lys@2	ZNF14_HUMAN	Codebook TF	no
848	ZNF14	SMS	UT380-289	ZNF14.FL@SMS@1	ZNF14_HUMAN	Codebook TF	no
849	VDR	AFS-IVT	YWE_B_AffSeq_B12_VDR	VDR.NA@AFS.IVT@1	VDR_HUMAN	Codebook Control	yes
850	VDR	AFS-IVT	YWH_B_AffSeq_B12_VDR	VDR.NA@AFS.IVT@2	VDR_HUMAN	Codebook Control	yes
851	VDR	AFS-LYS	YWK_B_AffSeq_F9_VDR	VDR.NA@AFS.Lys@1	VDR_HUMAN	Codebook Control	yes
852	VDR	AFS-LYS	YWK_D_AffSeq_F9_VDR	VDR.NA@AFS.Lys@2	VDR_HUMAN	Codebook Control	yes
853	VDR	CHS	THC_0716	VDR.NA@CHS@1	VDR_HUMAN	Codebook Control	yes
854	VDR	CHS	THC_0812	VDR.NA@CHS@2	VDR_HUMAN	Codebook Control	yes
855	VDR	HTS-IVT	YWE_A_AT40NCCTTGG	VDR.NA@HTS.IVT@1	VDR_HUMAN	Codebook Control	yes
856	VDR	HTS-IVT	YWH_A_AT40NCCTTGG	VDR.NA@HTS.IVT@2	VDR_HUMAN	Codebook Control	yes
857	VDR	HTS-LYS	YWK_A_GT40NTTGGTG	VDR.NA@HTS.Lys@1	VDR_HUMAN	Codebook Control	yes
858	VDR	HTS-LYS	YWK_C_GT40NTTGGTG	VDR.NA@HTS.Lys@2	VDR_HUMAN	Codebook Control	yes
859	VDR	PBM	PBM14334	VDR.NA@PBM.ME@1	VDR_HUMAN	Codebook Control	yes
860	VDR	PBM	PBM14350	VDR.NA@PBM.HK@1	VDR_HUMAN	Codebook Control	yes
861	VDR	SMS	SRR3405095	VDR.NA@SMS@1	VDR_HUMAN	Codebook Control	yes
862	ZNF772	AFS-GFPIVT	YWS_B_AffSeq_E8_ZNF772-FL	ZNF772.FL@AFS.GFPIVT@1	ZN772_HUMAN	Codebook TF	yes
863	ZNF772	AFS-LYS	YWN_B_AffSeq_B4_ZNF772-FL	ZNF772.FL@AFS.Lys@1	ZN772_HUMAN	Codebook TF	no
864	ZNF772	AFS-LYS	YWO_B_AffSeq_B4_ZNF772-FL	ZNF772.FL@AFS.Lys@2	ZN772_HUMAN	Codebook TF	no
865	ZNF772	CHS	THC_0692	ZNF772.FL@CHS@1	ZN772_HUMAN	Codebook TF	yes
866	ZNF772	CHS	THC_0788	ZNF772.FL@CHS@2	ZN772_HUMAN	Codebook TF	yes
867	ZNF772	HTS-GFPIVT	YWS_A_GC40NCTTGTA	ZNF772.FL@HTS.GFPIVT@1	ZN772_HUMAN	Codebook TF	no
868	ZNF772	HTS-IVT	YWI_A_GC40NTCTCTT	ZNF772.FL@HTS.IVT@1	ZN772_HUMAN	Codebook TF	no
869	ZNF772	HTS-LYS	YWN_A_AG40NTGGCTA	ZNF772.FL@HTS.Lys@1	ZN772_HUMAN	Codebook TF	no
870	ZNF772	HTS-LYS	YWO_A_AG40NTGGCTA	ZNF772.FL@HTS.Lys@2	ZN772_HUMAN	Codebook TF	no
871	ZNF772	SMS	UT380-459	ZNF772.NA@SMS@1	ZN772_HUMAN	Codebook TF	no
872	GCM1	AFS-IVT	YWF_B_AffSeq_F12_GCM1	GCM1.NA@AFS.IVT@1	GCM1_HUMAN	Codebook Control	yes
873	GCM1	AFS-LYS	YWK_B_AffSeq_G12_GCM1	GCM1.NA@AFS.Lys@1	GCM1_HUMAN	Codebook Control	yes
874	GCM1	AFS-LYS	YWK_D_AffSeq_G12_GCM1	GCM1.NA@AFS.Lys@2	GCM1_HUMAN	Codebook Control	yes
875	GCM1	CHS	THC_0525	GCM1.NA@CHS@1	GCM1_HUMAN	Codebook Control	yes
876	GCM1	CHS	THC_0621	GCM1.NA@CHS@2	GCM1_HUMAN	Codebook Control	yes	Likely contaminated by ZNF609. Enriched with the correct GCM1 motif nonetheless.
877	GCM1	HTS-IVT	YWF_A_TA40NGTTAGC	GCM1.NA@HTS.IVT@1	GCM1_HUMAN	Codebook Control	yes
878	GCM1	HTS-LYS	YWK_A_TC40NTAAGTG	GCM1.NA@HTS.Lys@1	GCM1_HUMAN	Codebook Control	yes
879	GCM1	HTS-LYS	YWK_C_TC40NTAAGTG	GCM1.NA@HTS.Lys@2	GCM1_HUMAN	Codebook Control	yes
880	GCM1	PBM	PBM14343	GCM1.NA@PBM.ME@1	GCM1_HUMAN	Codebook Control	yes
881	GCM1	PBM	PBM14359	GCM1.NA@PBM.HK@1	GCM1_HUMAN	Codebook Control	yes
882	GCM1	SMS	SRR3405056	GCM1.NA@SMS@1	GCM1_HUMAN	Codebook Control	yes
883	ZNF836	AFS-GFPIVT	YWS_B_AffSeq_A11_ZNF836-DBD2	ZNF836.DBD@AFS.GFPIVT@1	ZN836_HUMAN	Codebook TF	yes
884	ZNF836	AFS-GFPIVT	YWS_B_AffSeq_B11_ZNF836-FL	ZNF836.FL@AFS.GFPIVT@1	ZN836_HUMAN	Codebook TF	yes
885	ZNF836	AFS-GFPIVT	YWS_B_AffSeq_H10_ZNF836-DBD1	ZNF836.DBD@AFS.GFPIVT@2	ZN836_HUMAN	Codebook TF	yes
886	ZNF836	AFS-IVT	YWI_B_AffSeq_H08_ZNF836_DBD_2	ZNF836.DBD@AFS.IVT@2	ZN836_HUMAN	Codebook TF	no
887	ZNF836	CHS	THC_0699	ZNF836.FL@CHS@1	ZN836_HUMAN	Codebook TF	yes
888	ZNF836	CHS	THC_0795	ZNF836.FL@CHS@2	ZN836_HUMAN	Codebook TF	yes
889	ZNF836	HTS-GFPIVT	YWS_A_AC40NTGTTAC	ZNF836.DBD@HTS.GFPIVT@1	ZN836_HUMAN	Codebook TF	yes
890	ZNF836	HTS-GFPIVT	YWS_A_AT40NCGGGTT	ZNF836.FL@HTS.GFPIVT@1	ZN836_HUMAN	Codebook TF	yes
891	ZNF836	HTS-GFPIVT	YWS_A_TT40NTACAGC	ZNF836.DBD@HTS.GFPIVT@2	ZN836_HUMAN	Codebook TF	yes
892	ZNF836	HTS-IVT	YWE_A_GT40NGTTCTC	ZNF836.DBD@HTS.IVT@1	ZN836_HUMAN	Codebook TF	no
893	ZNF836	HTS-IVT	YWI_A_TG40NCTGTGG	ZNF836.DBD@HTS.IVT@2	ZN836_HUMAN	Codebook TF	no
894	ZNF836	SMS	UT380-479	ZNF836.NA@SMS@1	ZN836_HUMAN	Codebook TF	no
895	ZNF92	AFS-IVT	YWI_B_AffSeq_G10_ZNF92_FL	ZNF92.FL@AFS.IVT@1	ZNF92_HUMAN	Codebook TF	no
896	ZNF92	CHS	THC_0854	ZNF92.FL@CHS@1	ZNF92_HUMAN	Codebook TF	yes
897	ZNF92	CHS	THC_0855	ZNF92.FL@CHS@2	ZNF92_HUMAN	Codebook TF	yes
898	ZNF92	HTS-IVT	YWI_A_TC40NAATCTC	ZNF92.FL@HTS.IVT@1	ZNF92_HUMAN	Codebook TF	no
899	ZNF92	SMS	UT380-501	ZNF92.NA@SMS@1	ZNF92_HUMAN	Codebook TF	no
900	AKAP8L	AFS-GFPIVT	YWM_B_AffSeq_D2_AKAP8L-DBD	AKAP8L.DBD@AFS.GFPIVT@1	AKP8L_HUMAN	Codebook TF	no
901	AKAP8L	AFS-GFPIVT	YWM_B_AffSeq_E2_AKAP8L-FL	AKAP8L.FL@AFS.GFPIVT@1	AKP8L_HUMAN	Codebook TF	no
902	AKAP8L	AFS-LYS	YWD_B_AffSeq_E08_AKAP8L	AKAP8L.FL@AFS.Lys@1	AKP8L_HUMAN	Codebook TF	no
903	AKAP8L	HTS-GFPIVT	YWM_A_CG40NACGGTT	AKAP8L.DBD@HTS.GFPIVT@1	AKP8L_HUMAN	Codebook TF	no
904	AKAP8L	HTS-GFPIVT	YWM_A_GA40NGGTCAT	AKAP8L.FL@HTS.GFPIVT@1	AKP8L_HUMAN	Codebook TF	no
905	AKAP8L	HTS-IVT	YWC_B_GG40NGGTTTA	AKAP8L.DBD@HTS.IVT@1	AKP8L_HUMAN	Codebook TF	no
906	AKAP8L	HTS-LYS	YWD_A_GC40NCTTGTA	AKAP8L.FL@HTS.Lys@1	AKP8L_HUMAN	Codebook TF	no
907	AKAP8L	PBM	PBM13506	AKAP8L.DBD@PBM.ME@1	AKP8L_HUMAN	Codebook TF	no
908	AKAP8L	PBM	PBM13522	AKAP8L.DBD@PBM.HK@1	AKP8L_HUMAN	Codebook TF	no
909	AKAP8L	SMS	UT380-012	AKAP8L.DBD@SMS@1	AKP8L_HUMAN	Codebook TF	no
910	AKAP8L	SMS	UT380-012-2	AKAP8L.DBD@SMS@2	AKP8L_HUMAN	Codebook TF	no
911	NR4A2	HTS-IVT	YWE_A_TC40NTAAGTG	NR4A2.NA@HTS.IVT@1	NR4A2_HUMAN	Codebook Control	yes
912	NR4A2	PBM	PBM14344	NR4A2.NA@PBM.ME@1	NR4A2_HUMAN	Codebook Control	yes
913	NR4A2	PBM	PBM14360	NR4A2.NA@PBM.HK@1	NR4A2_HUMAN	Codebook Control	yes
914	NR4A2	SMS	SRR3405072	NR4A2.NA@SMS@1	NR4A2_HUMAN	Codebook Control	yes
915	JUN	CHS	THC_0869	JUN.NA@CHS@1	JUN_HUMAN	Codebook Control	yes
916	JUN	CHS	THC_0871	JUN.NA@CHS@2	JUN_HUMAN	Codebook Control	yes
917	JUN	HTS-IVT	YWF_A_GG40NGTGAGA	JUN.NA@HTS.IVT@1	JUN_HUMAN	Codebook Control	no
918	JUN	PBM	PBM14341	JUN.NA@PBM.ME@1	JUN_HUMAN	Codebook Control	yes
919	JUN	PBM	PBM14357	JUN.NA@PBM.HK@1	JUN_HUMAN	Codebook Control	yes
920	JUN	SMS	SRR3405057	JUN.NA@SMS@1	JUN_HUMAN	Codebook Control	yes
921	JUN	SMS	SRR3405059	JUN.NA@SMS@2	JUN_HUMAN	Codebook Control	no
922	MSANTD4	AFS-GFPIVT	YWQ_B_AffSeq_D4_MSANTD4-FL	MSANTD4.FL@AFS.GFPIVT@1	MSD4_HUMAN	Codebook TF	yes
923	MSANTD4	AFS-LYS	YWL_B_AffSeq_B12_MSANTD4	MSANTD4.FL@AFS.Lys@1	MSD4_HUMAN	Codebook TF	yes
924	MSANTD4	CHS	THC_0518	MSANTD4.FL@CHS@1	MSD4_HUMAN	Codebook TF	no
925	MSANTD4	CHS	THC_0614	MSANTD4.FL@CHS@2	MSD4_HUMAN	Codebook TF	no
926	MSANTD4	HTS-GFPIVT	YWQ_A_CT40NCGGAGA	MSANTD4.FL@HTS.GFPIVT@1	MSD4_HUMAN	Codebook TF	yes
927	MSANTD4	HTS-IVT	YWC_B_CT40NTTGCGC	MSANTD4.FL@HTS.IVT@1	MSD4_HUMAN	Codebook TF	no
928	MSANTD4	HTS-LYS	YWL_A_AT40NCCTTGG	MSANTD4.FL@HTS.Lys@1	MSD4_HUMAN	Codebook TF	yes
929	MSANTD4	PBM	PBM13663	MSANTD4.FL@PBM.ME@1	MSD4_HUMAN	Codebook TF	yes
930	MSANTD4	PBM	PBM13679	MSANTD4.FL@PBM.HK@1	MSD4_HUMAN	Codebook TF	yes
931	MSANTD4	SMS	UT380-115	MSANTD4.NA@SMS@1	MSD4_HUMAN	Codebook TF	yes
932	ZNF654	AFS-GFPIVT	YWS_B_AffSeq_B2_ZNF654-DBD	ZNF654.DBD@AFS.GFPIVT@1	ZN654_HUMAN	Codebook TF	no
933	ZNF654	AFS-IVT	YWI_B_AffSeq_B04_ZNF654_DBD	ZNF654.DBD@AFS.IVT@1	ZN654_HUMAN	Codebook TF	no
934	ZNF654	AFS-LYS	YWL_B_AffSeq_D9_ZNF654	ZNF654.FL@AFS.Lys@1	ZN654_HUMAN	Codebook TF	no
935	ZNF654	CHS	THC_0488	ZNF654.FL@CHS@1	ZN654_HUMAN	Codebook TF	no
936	ZNF654	HTS-GFPIVT	YWS_A_AG40NACCATA	ZNF654.DBD@HTS.GFPIVT@1	ZN654_HUMAN	Codebook TF	no
937	ZNF654	HTS-IVT	YWI_A_AG40NTGGCTA	ZNF654.DBD@HTS.IVT@1	ZN654_HUMAN	Codebook TF	no
938	ZNF654	HTS-LYS	YWL_A_CT40NCTACTT	ZNF654.FL@HTS.Lys@1	ZN654_HUMAN	Codebook TF	no
939	ZNF654	SMS	UT380-407	ZNF654.NA@SMS@1	ZN654_HUMAN	Codebook TF	no
940	EEA1	HTS-GFPIVT	YWM_A_TC40NGCGATT	EEA1.DBD@HTS.GFPIVT@1	EEA1_HUMAN	Codebook TF	no
941	EEA1	HTS-IVT	YWH_A_TG40NTGATCT	EEA1.DBD@HTS.IVT@1	EEA1_HUMAN	Codebook TF	no
942	EEA1	PBM	PBM13569	EEA1.DBD@PBM.ME@1	EEA1_HUMAN	Codebook TF	no
943	EEA1	PBM	PBM13585	EEA1.DBD@PBM.HK@1	EEA1_HUMAN	Codebook TF	no
944	EEA1	SMS	UT380-063	EEA1.NA@SMS@1	EEA1_HUMAN	Codebook TF	no
945	EEA1	SMS	UT380-063-2	EEA1.NA@SMS@2	EEA1_HUMAN	Codebook TF	no
946	EEA1	SMS	UT380-063-3	EEA1.NA@SMS@3	EEA1_HUMAN	Codebook TF	no
947	ZNF510	AFS-GFPIVT	YWR_B_AffSeq_A9_ZNF510-FL	ZNF510.FL@AFS.GFPIVT@1	ZN510_HUMAN	Codebook TF	yes
948	ZNF510	AFS-GFPIVT	YWR_B_AffSeq_H8_ZNF510-DBD	ZNF510.DBD@AFS.GFPIVT@1	ZN510_HUMAN	Codebook TF	yes
949	ZNF510	AFS-IVT	YWI_B_AffSeq_B01_ZNF510_DBD	ZNF510.DBD@AFS.IVT@1	ZN510_HUMAN	Codebook TF	no
950	ZNF510	CHS	THC_0358.Rep-DIANA_0293	ZNF510.FL@CHS@1	ZN510_HUMAN	Codebook TF	yes
951	ZNF510	CHS	THC_0358.Rep-MICHELLE_0314	ZNF510.FL@CHS@2	ZN510_HUMAN	Codebook TF	yes
952	ZNF510	CHS	THC_0412.Rep-DIANA_0293	ZNF510.FL@CHS@3	ZN510_HUMAN	Codebook TF	yes
953	ZNF510	CHS	THC_0412.Rep-MICHELLE_0314	ZNF510.FL@CHS@4	ZN510_HUMAN	Codebook TF	yes
954	ZNF510	HTS-GFPIVT	YWR_A_AC40NGCTGCT	ZNF510.FL@HTS.GFPIVT@1	ZN510_HUMAN	Codebook TF	yes
955	ZNF510	HTS-GFPIVT	YWR_A_TG40NCTGTGG	ZNF510.DBD@HTS.GFPIVT@1	ZN510_HUMAN	Codebook TF	yes
956	ZNF510	HTS-IVT	YWI_A_AG40NTCGACT	ZNF510.DBD@HTS.IVT@1	ZN510_HUMAN	Codebook TF	no
957	ZNF510	HTS-LYS	YWK_A_AC40NGTATGA	ZNF510.FL@HTS.Lys@1	ZN510_HUMAN	Codebook TF	no
958	ZNF510	HTS-LYS	YWK_C_AC40NGTATGA	ZNF510.FL@HTS.Lys@2	ZN510_HUMAN	Codebook TF	no
959	ZNF510	SMS	UT380-363	ZNF510.NA@SMS@1	ZN510_HUMAN	Codebook TF	no
960	ZNF510	SMS	UT380-364	ZNF510.NA@SMS@2	ZN510_HUMAN	Codebook TF	no
961	ZNF510	SMS	UT380-364-2	ZNF510.NA@SMS@3	ZN510_HUMAN	Codebook TF	no
962	MYRFL	AFS-GFPIVT	YWQ_B_AffSeq_H11_MYRFL-FL	MYRFL.FL@AFS.GFPIVT@1	MRFL_HUMAN	Codebook TF	no
963	MYRFL	AFS-GFPIVT	YWQ_B_AffSeq_H8_MYRFL-DBD	MYRFL.DBD@AFS.GFPIVT@1	MRFL_HUMAN	Codebook TF	no
964	MYRFL	AFS-LYS	YWN_B_AffSeq_E5_MYRFL	MYRFL.FL@AFS.Lys@1	MRFL_HUMAN	Codebook TF	no
965	MYRFL	AFS-LYS	YWO_B_AffSeq_E5_MYRFL	MYRFL.FL@AFS.Lys@2	MRFL_HUMAN	Codebook TF	no
966	TTF1	CHS	THC_0808	MYRFL.FL@CHS@1	MRFL_HUMAN	Codebook TF	yes	Originally mislabeled and misassigned to MYRFL.
967	MYRFL	HTS-GFPIVT	YWQ_A_TG40NCTGTGG	MYRFL.DBD@HTS.GFPIVT@1	MRFL_HUMAN	Codebook TF	no
968	MYRFL	HTS-GFPIVT	YWQ_A_TT40NTAGCAG	MYRFL.FL@HTS.GFPIVT@1	MRFL_HUMAN	Codebook TF	no
969	MYRFL	HTS-IVT	YWJ_A_CA40NCATGTC	MYRFL.DBD@HTS.IVT@1	MRFL_HUMAN	Codebook TF	no
970	MYRFL	HTS-LYS	YWN_A_GA40NACTTTG	MYRFL.FL@HTS.Lys@1	MRFL_HUMAN	Codebook TF	no
971	MYRFL	HTS-LYS	YWO_A_GA40NACTTTG	MYRFL.FL@HTS.Lys@2	MRFL_HUMAN	Codebook TF	no
972	MYRFL	PBM	PBM13883	MYRFL.DBD@PBM.ME@1	MRFL_HUMAN	Codebook TF	no
973	MYRFL	PBM	PBM13899	MYRFL.DBD@PBM.HK@1	MRFL_HUMAN	Codebook TF	no
974	MYRFL	SMS	UT380-121	MYRFL.NA@SMS@1	MRFL_HUMAN	Codebook TF	no
975	MYRFL	SMS	UT380-122	MYRFL.NA@SMS@2	MRFL_HUMAN	Codebook TF	no
976	ZNF853	AFS-GFPIVT	YWS_B_AffSeq_D12_ZNF853-DBD	ZNF853.DBD@AFS.GFPIVT@1	ZN853_HUMAN	Codebook TF	yes
977	ZNF853	AFS-GFPIVT	YWS_B_AffSeq_E12_ZNF853-FL	ZNF853.FL@AFS.GFPIVT@1	ZN853_HUMAN	Codebook TF	yes
978	ZNF853	AFS-IVT	YWI_B_AffSeq_H09_ZNF853_DBD	ZNF853.DBD@AFS.IVT@1	ZN853_HUMAN	Codebook TF	no
979	ZNF853	HTS-GFPIVT	YWS_A_GA40NTGTATC	ZNF853.DBD@HTS.GFPIVT@1	ZN853_HUMAN	Codebook TF	yes
980	ZNF853	HTS-GFPIVT	YWS_A_GG40NGTGAGA	ZNF853.FL@HTS.GFPIVT@1	ZN853_HUMAN	Codebook TF	yes
981	ZNF853	HTS-IVT	YWI_A_TG40NCCATTT	ZNF853.DBD@HTS.IVT@1	ZN853_HUMAN	Codebook TF	no
982	POGK	AFS-GFPIVT	YWM_B_AffSeq_B11_POGK-DBD	POGK.DBD@AFS.GFPIVT@1	POGK_HUMAN	Codebook TF	no
983	POGK	AFS-GFPIVT	YWP_B_AffSeq_D4_POGK-FL	POGK.FL@AFS.GFPIVT@1	POGK_HUMAN	Codebook TF	no
984	POGK	AFS-LYS	YWK_B_AffSeq_G1_POGK	POGK.FL@AFS.Lys@1	POGK_HUMAN	Codebook TF	no
985	POGK	CHS	THC_0217	POGK.FL@CHS@1	POGK_HUMAN	Codebook TF	no
986	POGK	CHS	THC_0225	POGK.FL@CHS@2	POGK_HUMAN	Codebook TF	no
987	POGK	CHS	THC_0458.Rep-MICHELLE_0314	POGK.FL@CHS@3	POGK_HUMAN	Codebook TF	no
988	POGK	HTS-GFPIVT	YWM_A_AT40NCGGGTT	POGK.DBD@HTS.GFPIVT@1	POGK_HUMAN	Codebook TF	no
989	POGK	HTS-GFPIVT	YWP_A_CT40NCGGAGA	POGK.FL@HTS.GFPIVT@1	POGK_HUMAN	Codebook TF	no
990	POGK	HTS-IVT	YWF_A_AG40NTCGACT	POGK.DBD@HTS.IVT@1	POGK_HUMAN	Codebook TF	yes
991	POGK	HTS-LYS	YWK_A_TA40NCGTCGG	POGK.FL@HTS.Lys@1	POGK_HUMAN	Codebook TF	yes
992	POGK	HTS-LYS	YWK_C_TA40NCGTCGG	POGK.FL@HTS.Lys@2	POGK_HUMAN	Codebook TF	no
993	POGK	PBM	PBM13697	POGK.DBD@PBM.ME@1	POGK_HUMAN	Codebook TF	no
994	POGK	PBM	PBM13713	POGK.DBD@PBM.HK@1	POGK_HUMAN	Codebook TF	no
995	POGK	SMS	UT380-148	POGK.NA@SMS@1	POGK_HUMAN	Codebook TF	no
996	POGK	SMS	UT380-149	POGK.NA@SMS@2	POGK_HUMAN	Codebook TF	yes
997	ADNP	AFS-GFPIVT	YWM_B_AffSeq_E1_ADNP-DBD-2	ADNP.DBD@AFS.GFPIVT@2	ADNP_HUMAN	Codebook TF	no
998	ADNP	AFS-IVT	YWJ_B_AffSeq_F01_ADNP_DBD_1	ADNP.DBD@AFS.IVT@1	ADNP_HUMAN	Codebook TF	no
999	ADNP	AFS-LYS	YWL_B_AffSeq_B4_ADNP	ADNP.FL@AFS.Lys@1	ADNP_HUMAN	Codebook TF	no
1000	ADNP	CHS	THC_0448.Rep-DIANA_0293	ADNP.FL@CHS@1	ADNP_HUMAN	Codebook TF	no
1001	ADNP	CHS	THC_0448.Rep-MICHELLE_0314	ADNP.FL@CHS@2	ADNP_HUMAN	Codebook TF	no
1002	ADNP	HTS-GFPIVT	YWM_A_CG40NGTTATT	ADNP.DBD@HTS.GFPIVT@1	ADNP_HUMAN	Codebook TF	no
1003	ADNP	HTS-GFPIVT	YWM_A_GA40NCTGATT	ADNP.DBD@HTS.GFPIVT@2	ADNP_HUMAN	Codebook TF	no
1004	ADNP	HTS-IVT	YWJ_A_GG40NCGTAGT	ADNP.DBD@HTS.IVT@1	ADNP_HUMAN	Codebook TF	no
1005	ADNP	HTS-IVT	YWJ_A_TA40NCGTCGG	ADNP.DBD@HTS.IVT@2	ADNP_HUMAN	Codebook TF	no
1006	ADNP	HTS-LYS	YWL_A_AG40NTGGCTA	ADNP.FL@HTS.Lys@1	ADNP_HUMAN	Codebook TF	no
1007	ADNP	PBM	PBM13509	ADNP.DBD@PBM.ME@1	ADNP_HUMAN	Codebook TF	no
1008	ADNP	PBM	PBM13510	ADNP.DBD@PBM.ME@2	ADNP_HUMAN	Codebook TF	no
1009	ADNP	PBM	PBM13525	ADNP.DBD@PBM.HK@1	ADNP_HUMAN	Codebook TF	no
1010	ADNP	PBM	PBM13526	ADNP.DBD@PBM.HK@2	ADNP_HUMAN	Codebook TF	no
1011	ADNP	SMS	UT380-004	ADNP.NA@SMS@1	ADNP_HUMAN	Codebook TF	no
1012	ZNF260	AFS-LYS	AATA_AffSeq_B8_ZNF260	ZNF260.FL@AFS.Lys@1	ZN260_HUMAN	Codebook Control	yes
1013	ZNF260	CHS	SI0551	ZNF260.FL@CHS@1	ZN260_HUMAN	Codebook Control	yes
1014	ZNF260	HTS-IVT	AATB_A_GG40NGGTTTA	ZNF260.DBD@HTS.IVT@1	ZN260_HUMAN	Codebook Control	no
1015	ZNF260	HTS-LYS	AAT_A_AT40NCCTTGG	ZNF260.FL@HTS.Lys@1	ZN260_HUMAN	Codebook Control	yes
1016	TIGD4	AFS-GFPIVT	YWM_B_AffSeq_E11_TIGD4-DBD	TIGD4.DBD@AFS.GFPIVT@1	TIGD4_HUMAN	Codebook TF	yes
1017	TIGD4	AFS-GFPIVT	YWQ_B_AffSeq_D8_TIGD4-FL	TIGD4.FL@AFS.GFPIVT@1	TIGD4_HUMAN	Codebook TF	no
1018	TIGD5	AFS-LYS	YWN_B_AffSeq_E10_TIGD4	TIGD4.FL@AFS.Lys@1	TIGD4_HUMAN	Codebook TF	yes	Originally mislabeled and misassigned to TIGD4.
1019	TIGD5	AFS-LYS	YWO_B_AffSeq_E10_TIGD4	TIGD4.FL@AFS.Lys@2	TIGD4_HUMAN	Codebook TF	yes	Originally mislabeled and misassigned to TIGD4.
1020	TIGD5	CHS	THC_0071	TIGD4.FL@CHS@1	TIGD4_HUMAN	Codebook TF	yes	Originally mislabeled and misassigned to TIGD4.
1021	TIGD5	CHS	THC_0113	TIGD4.FL@CHS@2	TIGD4_HUMAN	Codebook TF	yes	Originally mislabeled and misassigned to TIGD4.
1022	TIGD4	HTS-GFPIVT	YWM_A_GC40NCACTTC	TIGD4.DBD@HTS.GFPIVT@1	TIGD4_HUMAN	Codebook TF	yes
1023	TIGD4	HTS-GFPIVT	YWQ_A_CT40NTGTCTG	TIGD4.FL@HTS.GFPIVT@1	TIGD4_HUMAN	Codebook TF	yes
1024	TIGD4	HTS-IVT	YWE_A_AT40NGAGAGG	TIGD4.FL@HTS.IVT@1	TIGD4_HUMAN	Codebook TF	no
1025	TIGD4	HTS-IVT	YWF_A_AT40NGAGAGG	TIGD4.DBD@HTS.IVT@1	TIGD4_HUMAN	Codebook TF	yes
1026	TIGD5	HTS-LYS	YWN_A_GC40NATTTGC	TIGD4.FL@HTS.Lys@1	TIGD4_HUMAN	Codebook TF	yes	Originally mislabeled and misassigned to TIGD4.
1027	TIGD5	HTS-LYS	YWO_A_GC40NATTTGC	TIGD4.FL@HTS.Lys@2	TIGD4_HUMAN	Codebook TF	yes	Originally mislabeled and misassigned to TIGD4.
1028	TIGD4	PBM	PBM13700	TIGD4.DBD@PBM.ME@1	TIGD4_HUMAN	Codebook TF	no
1029	TIGD4	PBM	PBM13716	TIGD4.DBD@PBM.HK@1	TIGD4_HUMAN	Codebook TF	no
1030	TIGD4	PBM	PBM13918	TIGD4.FL@PBM.ME@1	TIGD4_HUMAN	Codebook TF	no
1031	TIGD4	PBM	PBM13934	TIGD4.FL@PBM.HK@1	TIGD4_HUMAN	Codebook TF	no
1032	TIGD4	SMS	UT380-226	TIGD4.NA@SMS@1	TIGD4_HUMAN	Codebook TF	yes
1033	TIGD4	SMS	UT380-226-2	TIGD4.NA@SMS@2	TIGD4_HUMAN	Codebook TF	yes
1034	TIGD4	SMS	UT380-227	TIGD4.NA@SMS@3	TIGD4_HUMAN	Codebook TF	yes
1035	ZNF532	AFS-GFPIVT	YWR_B_AffSeq_H9_ZNF532-DBD2	ZNF532.DBD@AFS.GFPIVT@2	ZN532_HUMAN	Codebook TF	yes
1036	ZNF532	AFS-IVT	YWI_B_AffSeq_F01_ZNF532_DBD_2	ZNF532.DBD@AFS.IVT@2	ZN532_HUMAN	Codebook TF	no
1037	ZNF532	AFS-LYS	YWK_B_AffSeq_B10_ZNF532	ZNF532.FL@AFS.Lys@1	ZN532_HUMAN	Codebook TF	no
1038	ZNF532	CHS	THC_0670	ZNF532.FL@CHS@1	ZN532_HUMAN	Codebook TF	no
1039	ZNF532	CHS	THC_0766	ZNF532.FL@CHS@2	ZN532_HUMAN	Codebook TF	no
1040	ZNF532	HTS-GFPIVT	YWR_A_TC40NTTCCGG	ZNF532.DBD@HTS.GFPIVT@1	ZN532_HUMAN	Codebook TF	no
1041	ZNF532	HTS-GFPIVT	YWR_A_TG40NCCATTT	ZNF532.DBD@HTS.GFPIVT@2	ZN532_HUMAN	Codebook TF	yes
1042	ZNF532	HTS-IVT	YWI_A_GA40NCTGATT	ZNF532.DBD@HTS.IVT@1	ZN532_HUMAN	Codebook TF	no
1043	ZNF532	HTS-IVT	YWI_A_GG40NCGTAGT	ZNF532.DBD@HTS.IVT@2	ZN532_HUMAN	Codebook TF	no
1044	ZNF532	HTS-LYS	YWK_A_AT40NTCTGTC	ZNF532.FL@HTS.Lys@1	ZN532_HUMAN	Codebook TF	no
1045	ZNF532	HTS-LYS	YWK_C_AT40NTCTGTC	ZNF532.FL@HTS.Lys@2	ZN532_HUMAN	Codebook TF	no
1046	ZNF532	SMS	UT380-370	ZNF532.NA@SMS@1	ZN532_HUMAN	Codebook TF	no
1047	ZNF532	SMS	UT380-371	ZNF532.NA@SMS@2	ZN532_HUMAN	Codebook TF	no
1048	ZNF717	AFS-GFPIVT	YWS_B_AffSeq_F5_ZNF717-DBD1	ZNF717.DBD@AFS.GFPIVT@1	ZN717_HUMAN	Codebook TF	no
1049	ZNF717	AFS-GFPIVT	YWS_B_AffSeq_G5_ZNF717-DBD2	ZNF717.DBD@AFS.GFPIVT@2	ZN717_HUMAN	Codebook TF	no
1050	ZNF717	AFS-GFPIVT	YWS_B_AffSeq_H5_ZNF717-FL	ZNF717.FL@AFS.GFPIVT@1	ZN717_HUMAN	Codebook TF	no
1051	ZNF717	AFS-LYS	YWN_B_AffSeq_E3_ZNF717-FL	ZNF717.FL@AFS.Lys@1	ZN717_HUMAN	Codebook TF	no
1052	ZNF717	AFS-LYS	YWO_B_AffSeq_E3_ZNF717-FL	ZNF717.FL@AFS.Lys@2	ZN717_HUMAN	Codebook TF	no
1053	ZNF717	CHS	THC_0695	ZNF717.FL@CHS@1	ZN717_HUMAN	Codebook TF	no
1054	ZNF717	CHS	THC_0791	ZNF717.FL@CHS@2	ZN717_HUMAN	Codebook TF	no
1055	ZNF717	HTS-GFPIVT	YWS_A_GT40NGGCATT	ZNF717.DBD@HTS.GFPIVT@1	ZN717_HUMAN	Codebook TF	no
1056	ZNF717	HTS-GFPIVT	YWS_A_TA40NGAGGGT	ZNF717.DBD@HTS.GFPIVT@2	ZN717_HUMAN	Codebook TF	no
1057	ZNF717	HTS-GFPIVT	YWS_A_TG40NGACCTT	ZNF717.FL@HTS.GFPIVT@1	ZN717_HUMAN	Codebook TF	no
1058	ZNF717	HTS-IVT	YWE_A_TA40NGAGGGT	ZNF717.DBD@HTS.IVT@1	ZN717_HUMAN	Codebook TF	no
1059	ZNF717	HTS-IVT	YWF_A_TA40NGAGGGT	ZNF717.DBD@HTS.IVT@2	ZN717_HUMAN	Codebook TF	no
1060	ZNF717	HTS-LYS	YWN_A_GA40NTTCCTA	ZNF717.FL@HTS.Lys@1	ZN717_HUMAN	Codebook TF	no
1061	ZNF717	HTS-LYS	YWO_A_GA40NTTCCTA	ZNF717.FL@HTS.Lys@2	ZN717_HUMAN	Codebook TF	no
1062	ZNF717	SMS	UT380-435	ZNF717.NA@SMS@1	ZN717_HUMAN	Codebook TF	no
1063	ZNF717	SMS	UT380-436	ZNF717.NA@SMS@2	ZN717_HUMAN	Codebook TF	no
1064	ARHGAP35	HTS-GFPIVT	YWM_A_AG40NGGAATC	ARHGAP35.DBD@HTS.GFPIVT@1	RHG35_HUMAN	Codebook TF	no
1065	ARHGAP35	HTS-IVT	YWJ_A_GA40NGAGCTG	ARHGAP35.DBD@HTS.IVT@1	RHG35_HUMAN	Codebook TF	no
1066	ARHGAP35	HTS-LYS	YWL_A_CG40NTCTTGA	ARHGAP35.FL@HTS.Lys@1	RHG35_HUMAN	Codebook TF	no
1067	ARHGAP35	PBM	PBM13669	ARHGAP35.DBD@PBM.ME@1	RHG35_HUMAN	Codebook TF	no
1068	ARHGAP35	PBM	PBM13685	ARHGAP35.DBD@PBM.HK@1	RHG35_HUMAN	Codebook TF	no
1069	ZNF347	AFS-GFPIVT	YWR_B_AffSeq_G4_ZNF347-DBD	ZNF347.DBD@AFS.GFPIVT@1	ZN347_HUMAN	Codebook TF	yes
1070	ZNF347	AFS-GFPIVT	YWR_B_AffSeq_H4_ZNF347-FL	ZNF347.FL@AFS.GFPIVT@1	ZN347_HUMAN	Codebook TF	yes
1071	ZNF347	AFS-IVT	YWH_B_AffSeq_D10_ZNF347_DBD	ZNF347.DBD@AFS.IVT@1	ZN347_HUMAN	Codebook TF	no
1072	ZNF347	AFS-LYS	YWD_B_AffSeq_B06_ZNF347	ZNF347.FL@AFS.Lys@1	ZN347_HUMAN	Codebook TF	no
1073	ZNF347	CHS	THC_0340.Rep-DIANA_0293	ZNF347.FL@CHS@1	ZN347_HUMAN	Codebook TF	yes
1074	ZNF347	CHS	THC_0340.Rep-MICHELLE_0314	ZNF347.FL@CHS@2	ZN347_HUMAN	Codebook TF	yes
1075	ZNF347	CHS	THC_0396.Rep-DIANA_0293	ZNF347.FL@CHS@3	ZN347_HUMAN	Codebook TF	yes
1076	ZNF347	CHS	THC_0396.Rep-MICHELLE_0314	ZNF347.FL@CHS@4	ZN347_HUMAN	Codebook TF	yes
1077	ZNF347	CHS	THC_0908	ZNF347.FL@CHS@5	ZN347_HUMAN	Codebook TF	yes
1078	ZNF347	HTS-GFPIVT	YWR_A_TA40NTTTGCG	ZNF347.DBD@HTS.GFPIVT@1	ZN347_HUMAN	Codebook TF	yes
1079	ZNF347	HTS-GFPIVT	YWR_A_TG40NCATATG	ZNF347.FL@HTS.GFPIVT@1	ZN347_HUMAN	Codebook TF	yes
1080	ZNF347	HTS-IVT	YWH_A_CT40NGTTGGG	ZNF347.DBD@HTS.IVT@1	ZN347_HUMAN	Codebook TF	no
1081	ZNF347	HTS-LYS	YWD_A_AG40NCTTTTC	ZNF347.FL@HTS.Lys@1	ZN347_HUMAN	Codebook TF	no
1082	ZNF347	SMS	UT380-327	ZNF347.NA@SMS@1	ZN347_HUMAN	Codebook TF	yes
1083	ZNF865	AFS-GFPIVT	YWS_B_AffSeq_F12_ZNF865-DBD1	ZNF865.DBD@AFS.GFPIVT@1	ZN865_HUMAN	Codebook TF	yes
1084	ZNF865	AFS-GFPIVT	YWS_B_AffSeq_G12_ZNF865-DBD2	ZNF865.DBD@AFS.GFPIVT@2	ZN865_HUMAN	Codebook TF	yes
1085	ZNF865	AFS-IVT	YWI_B_AffSeq_A10_ZNF865_DBD_1	ZNF865.DBD@AFS.IVT@1	ZN865_HUMAN	Codebook TF	yes
1086	ZNF865	CHS	THC_0510	ZNF865.FL@CHS@1	ZN865_HUMAN	Codebook TF	yes
1087	ZNF865	CHS	THC_0606	ZNF865.FL@CHS@2	ZN865_HUMAN	Codebook TF	yes
1088	ZNF865	HTS-GFPIVT	YWS_A_TA40NGTTAGC	ZNF865.DBD@HTS.GFPIVT@1	ZN865_HUMAN	Codebook TF	yes
1089	ZNF865	HTS-GFPIVT	YWS_A_TC40NTAAGTG	ZNF865.DBD@HTS.GFPIVT@2	ZN865_HUMAN	Codebook TF	yes
1090	ZNF865	HTS-IVT	YWI_A_AC40NGATGTT	ZNF865.DBD@HTS.IVT@1	ZN865_HUMAN	Codebook TF	no
1091	ZNF865	HTS-IVT	YWI_A_AT40NTCTGTC	ZNF865.DBD@HTS.IVT@2	ZN865_HUMAN	Codebook TF	no
1092	ZNF729	AFS-GFPIVT	YWS_B_AffSeq_C7_ZNF729-DBD1	ZNF729.DBD@AFS.GFPIVT@1	ZN729_HUMAN	Codebook TF	yes
1093	ZNF729	AFS-GFPIVT	YWS_B_AffSeq_D7_ZNF729-DBD2	ZNF729.DBD@AFS.GFPIVT@2	ZN729_HUMAN	Codebook TF	yes
1094	ZNF729	AFS-GFPIVT	YWS_B_AffSeq_E7_ZNF729-DBD3	ZNF729.DBD@AFS.GFPIVT@3	ZN729_HUMAN	Codebook TF	yes
1095	ZNF729	AFS-IVT	YWI_B_AffSeq_G06_ZNF729_DBD_1	ZNF729.DBD@AFS.IVT@1	ZN729_HUMAN	Codebook TF	no
1096	ZNF729	AFS-IVT	YWI_B_AffSeq_H06_ZNF729_DBD_2	ZNF729.DBD@AFS.IVT@2	ZN729_HUMAN	Codebook TF	no
1097	ZNF729	AFS-IVT	YWJ_B_AffSeq_D01_ZNF729_DBD_3	ZNF729.DBD@AFS.IVT@3	ZN729_HUMAN	Codebook TF	no
1098	ZNF729	HTS-GFPIVT	YWS_A_CC40NTGAGTA	ZNF729.DBD@HTS.GFPIVT@1	ZN729_HUMAN	Codebook TF	no
1099	ZNF729	HTS-GFPIVT	YWS_A_CT40NGCGCTA	ZNF729.DBD@HTS.GFPIVT@2	ZN729_HUMAN	Codebook TF	yes
1100	ZNF729	HTS-GFPIVT	YWS_A_GC40NTCTCTT	ZNF729.DBD@HTS.GFPIVT@3	ZN729_HUMAN	Codebook TF	yes
1101	ZNF729	HTS-IVT	YWI_A_TA40NGCTGTA	ZNF729.DBD@HTS.IVT@1	ZN729_HUMAN	Codebook TF	no
1102	ZNF729	HTS-IVT	YWI_A_TG40NTGTGTT	ZNF729.DBD@HTS.IVT@2	ZN729_HUMAN	Codebook TF	no
1103	ZNF729	HTS-IVT	YWJ_A_CG40NGTTATT	ZNF729.DBD@HTS.IVT@3	ZN729_HUMAN	Codebook TF	no
1104	ZNF729	SMS	UT380-449	ZNF729.NA@SMS@1	ZN729_HUMAN	Codebook TF	no
1105	ZNF729	SMS	UT380-450	ZNF729.NA@SMS@2	ZN729_HUMAN	Codebook TF	no
1106	ZFP91	AFS-GFPIVT	YWM_B_AffSeq_D12_ZFP91-FL	ZFP91.FL@AFS.GFPIVT@1	ZFP91_HUMAN	Codebook TF	no
1107	ZFP91	AFS-GFPIVT	YWQ_B_AffSeq_C5_ZFP91-DBD	ZFP91.DBD@AFS.GFPIVT@1	ZFP91_HUMAN	Codebook TF	yes
1108	ZFP91	HTS-GFPIVT	YWM_A_GA40NTGTATC	ZFP91.FL@HTS.GFPIVT@1	ZFP91_HUMAN	Codebook TF	no
1109	ZFP91	HTS-GFPIVT	YWQ_A_CA40NCTTTGA	ZFP91.DBD@HTS.GFPIVT@1	ZFP91_HUMAN	Codebook TF	yes
1110	ZFP91	HTS-IVT	YWE_A_TC40NGTTTTG	ZFP91.DBD@HTS.IVT@1	ZFP91_HUMAN	Codebook TF	no
1111	ZFP91	HTS-IVT	YWF_A_TA40NTCACTC	ZFP91.FL@HTS.IVT@1	ZFP91_HUMAN	Codebook TF	no
1112	ZFP91	HTS-LYS	YWK_A_CC40NCGTTTT	ZFP91.FL@HTS.Lys@1	ZFP91_HUMAN	Codebook TF	no
1113	ZFP91	HTS-LYS	YWK_C_CC40NCGTTTT	ZFP91.FL@HTS.Lys@2	ZFP91_HUMAN	Codebook TF	no
1114	ZFP91	SMS	UT380-264	ZFP91.DBD@SMS@1	ZFP91_HUMAN	Codebook TF	yes
1115	ZFP91	SMS	UT380-264-2	ZFP91.DBD@SMS@2	ZFP91_HUMAN	Codebook TF	yes
1116	ZFP91	SMS	UT380-265	ZFP91.FL@SMS@1	ZFP91_HUMAN	Codebook TF	yes
1117	ZFP91	SMS	UT380-265-2	ZFP91.FL@SMS@2	ZFP91_HUMAN	Codebook TF	no
1118	LHX6	AFS-LYS	YWK_D_AffSeq_E9_LHX6	LHX6.NA@AFS.Lys@2	LHX6_HUMAN	Codebook Control	no
1119	LHX6	CHS	THC_0524	LHX6.NA@CHS@1	LHX6_HUMAN	Codebook Control	yes
1120	LHX6	CHS	THC_0620	LHX6.NA@CHS@2	LHX6_HUMAN	Codebook Control	yes
1121	LHX6	HTS-IVT	YWE_A_AC40NTCCTTG	LHX6.NA@HTS.IVT@1	LHX6_HUMAN	Codebook Control	no
1122	LHX6	HTS-LYS	YWK_A_GC40NAGAGTT	LHX6.NA@HTS.Lys@1	LHX6_HUMAN	Codebook Control	no
1123	LHX6	HTS-LYS	YWK_C_GC40NAGAGTT	LHX6.NA@HTS.Lys@2	LHX6_HUMAN	Codebook Control	no
1124	LHX6	PBM	PBM14332	LHX6.NA@PBM.ME@1	LHX6_HUMAN	Codebook Control	yes
1125	LHX6	PBM	PBM14348	LHX6.NA@PBM.HK@1	LHX6_HUMAN	Codebook Control	yes
1126	LHX6	SMS	SRR3405064	LHX6.NA@SMS@1	LHX6_HUMAN	Codebook Control	yes
1127	ZNF503	AFS-LYS	YWK_B_AffSeq_E2_ZNF503	ZNF503.FL@AFS.Lys@1	ZN503_HUMAN	Codebook TF	no
1128	ZNF503	AFS-LYS	YWK_D_AffSeq_E2_ZNF503	ZNF503.FL@AFS.Lys@2	ZN503_HUMAN	Codebook TF	no
1129	ZNF503	CHS	THC_0203	ZNF503.FL@CHS@1	ZN503_HUMAN	Codebook TF	yes
1130	ZNF503	CHS	THC_0211	ZNF503.FL@CHS@2	ZN503_HUMAN	Codebook TF	yes
1131	ZNF503	HTS-GFPIVT	YWR_A_CC40NCCAATA	ZNF503.DBD@HTS.GFPIVT@1	ZN503_HUMAN	Codebook TF	no
1132	ZNF503	HTS-GFPIVT	YWR_A_CT40NTGTCTG	ZNF503.FL@HTS.GFPIVT@1	ZN503_HUMAN	Codebook TF	no
1133	ZNF503	HTS-IVT	YWH_A_TT40NCTCGTC	ZNF503.DBD@HTS.IVT@1	ZN503_HUMAN	Codebook TF	no
1134	ZNF503	HTS-LYS	YWK_A_GA40NGGTCAT	ZNF503.FL@HTS.Lys@1	ZN503_HUMAN	Codebook TF	no
1135	ZNF503	HTS-LYS	YWK_C_GA40NGGTCAT	ZNF503.FL@HTS.Lys@2	ZN503_HUMAN	Codebook TF	no
1136	ZNF503	SMS	UT380-358	ZNF503.NA@SMS@1	ZN503_HUMAN	Codebook TF	no
1137	ZNF503	SMS	UT380-359	ZNF503.NA@SMS@2	ZN503_HUMAN	Codebook TF	no
1138	MSANTD1	AFS-GFPIVT	YWQ_B_AffSeq_F8_MSANTD1-FL	MSANTD1.FL@AFS.GFPIVT@1	MSD1_HUMAN	Codebook TF	no
1139	MSANTD1	AFS-IVT	YWC_C_AffSeq_A06_MSANTD1	MSANTD1.DBD@AFS.IVT@1	MSD1_HUMAN	Codebook TF	yes
1140	MSANTD1	AFS-LYS	YWL_B_AffSeq_H6_MSANTD1	MSANTD1.FL@AFS.Lys@1	MSD1_HUMAN	Codebook TF	yes
1141	MSANTD1	CHS	THC_0514	MSANTD1.FL@CHS@1	MSD1_HUMAN	Codebook TF	yes
1142	MSANTD1	CHS	THC_0610	MSANTD1.FL@CHS@2	MSD1_HUMAN	Codebook TF	yes
1143	MSANTD1	HTS-GFPIVT	YWQ_A_GT40NGAAGTA	MSANTD1.FL@HTS.GFPIVT@1	MSD1_HUMAN	Codebook TF	yes
1144	MSANTD1	HTS-IVT	YWC_B_AA40NGTGGTG	MSANTD1.DBD@HTS.IVT@1	MSD1_HUMAN	Codebook TF	yes
1145	MSANTD1	HTS-IVT	YWJ_A_TC40NGTTTTG	MSANTD1.FL@HTS.IVT@1	MSD1_HUMAN	Codebook TF	no
1146	MSANTD1	HTS-LYS	YWL_A_TG40NTGTGTT	MSANTD1.FL@HTS.Lys@1	MSD1_HUMAN	Codebook TF	yes
1147	MSANTD1	PBM	PBM13661	MSANTD1.DBD@PBM.ME@1	MSD1_HUMAN	Codebook TF	yes
1148	MSANTD1	PBM	PBM13677	MSANTD1.DBD@PBM.HK@1	MSD1_HUMAN	Codebook TF	yes
1149	MSANTD1	PBM	PBM13855	MSANTD1.FL@PBM.ME@1	MSD1_HUMAN	Codebook TF	no
1150	MSANTD1	PBM	PBM13871	MSANTD1.FL@PBM.HK@1	MSD1_HUMAN	Codebook TF	no
1151	MSANTD1	SMS	UT380-114	MSANTD1.NA@SMS@1	MSD1_HUMAN	Codebook TF	yes
1152	ZBED3	AFS-GFPIVT	YWM_B_AffSeq_A12_ZBED3-FL	ZBED3.FL@AFS.GFPIVT@1	ZBED3_HUMAN	Codebook TF	no
1153	ZBED3	AFS-LYS	YWN_B_AffSeq_H9_ZBED3	ZBED3.FL@AFS.Lys@1	ZBED3_HUMAN	Codebook TF	no
1154	ZBED3	AFS-LYS	YWO_B_AffSeq_H9_ZBED3	ZBED3.FL@AFS.Lys@2	ZBED3_HUMAN	Codebook TF	no
1155	ZBED3	HTS-GFPIVT	YWM_A_AC40NTCCTTG	ZBED3.FL@HTS.GFPIVT@1	ZBED3_HUMAN	Codebook TF	no
1156	ZBED3	HTS-IVT	YWC_A_AT40NCCTTGG	ZBED3.FL@HTS.IVT@1	ZBED3_HUMAN	Codebook TF	no
1157	ZBED3	HTS-LYS	YWN_A_TG40NCCATTT	ZBED3.FL@HTS.Lys@1	ZBED3_HUMAN	Codebook TF	no
1158	ZBED3	HTS-LYS	YWO_A_TG40NCCATTT	ZBED3.FL@HTS.Lys@2	ZBED3_HUMAN	Codebook TF	no
1159	ZBED3	PBM	PBM13694	ZBED3.FL@PBM.ME@1	ZBED3_HUMAN	Codebook TF	no
1160	ZBED3	PBM	PBM13710	ZBED3.FL@PBM.HK@1	ZBED3_HUMAN	Codebook TF	no
1161	ZBED3	SMS	UT380-243	ZBED3.FL@SMS@1	ZBED3_HUMAN	Codebook TF	no
1162	PA2G4	AFS-GFPIVT	YWQ_B_AffSeq_C11_PA2G4-FL	PA2G4.FL@AFS.GFPIVT@1	PA2G4_HUMAN	Codebook TF	no
1163	PA2G4	AFS-LYS	YWK_B_AffSeq_A12_PA2G4	PA2G4.FL@AFS.Lys@1	PA2G4_HUMAN	Codebook TF	no
1164	PA2G4	HTS-GFPIVT	YWQ_A_CC40NCGTTTT	PA2G4.FL@HTS.GFPIVT@1	PA2G4_HUMAN	Codebook TF	no
1165	PA2G4	HTS-IVT	YWJ_A_CA40NGCCTTT	PA2G4.FL@HTS.IVT@1	PA2G4_HUMAN	Codebook TF	no
1166	PA2G4	HTS-LYS	YWK_A_AC40NTCCTTG	PA2G4.FL@HTS.Lys@1	PA2G4_HUMAN	Codebook TF	no
1167	PA2G4	HTS-LYS	YWK_C_AC40NTCCTTG	PA2G4.FL@HTS.Lys@2	PA2G4_HUMAN	Codebook TF	no
1168	PA2G4	PBM	PBM13727	PA2G4.FL@PBM.ME@1	PA2G4_HUMAN	Codebook TF	no
1169	PA2G4	PBM	PBM13743	PA2G4.FL@PBM.HK@1	PA2G4_HUMAN	Codebook TF	no
1170	ZNF665	AFS-GFPIVT	YWS_B_AffSeq_D2_ZNF665-DBD	ZNF665.DBD@AFS.GFPIVT@1	ZN665_HUMAN	Codebook TF	yes
1171	ZNF665	AFS-GFPIVT	YWS_B_AffSeq_E2_ZNF665-FL	ZNF665.FL@AFS.GFPIVT@1	ZN665_HUMAN	Codebook TF	yes
1172	ZNF665	AFS-LYS	YWK_B_AffSeq_F11_ZNF665	ZNF665.FL@AFS.Lys@1	ZN665_HUMAN	Codebook TF	no
1173	ZNF665	AFS-LYS	YWK_D_AffSeq_F11_ZNF665	ZNF665.FL@AFS.Lys@2	ZN665_HUMAN	Codebook TF	no
1174	ZNF665	CHS	THC_0489	ZNF665.FL@CHS@1	ZN665_HUMAN	Codebook TF	yes
1175	ZNF665	CHS	THC_0585	ZNF665.FL@CHS@2	ZN665_HUMAN	Codebook TF	yes
1176	ZNF665	HTS-GFPIVT	YWS_A_CG40NACGGTT	ZNF665.DBD@HTS.GFPIVT@1	ZN665_HUMAN	Codebook TF	yes
1177	ZNF665	HTS-GFPIVT	YWS_A_GA40NGGTCAT	ZNF665.FL@HTS.GFPIVT@1	ZN665_HUMAN	Codebook TF	yes
1178	ZNF665	HTS-IVT	YWF_A_CA40NCTTTGA	ZNF665.DBD@HTS.IVT@1	ZN665_HUMAN	Codebook TF	no
1179	ZNF665	HTS-LYS	YWK_A_GT40NGCGTGT	ZNF665.FL@HTS.Lys@1	ZN665_HUMAN	Codebook TF	no
1180	ZNF665	HTS-LYS	YWK_C_GT40NGCGTGT	ZNF665.FL@HTS.Lys@2	ZN665_HUMAN	Codebook TF	no
1181	ZNF665	SMS	UT380-409	ZNF665.NA@SMS@1	ZN665_HUMAN	Codebook TF	no
1182	CHAMP1	AFS-GFPIVT	YWM_B_AffSeq_F5_CHAMP1-DBD	CHAMP1.DBD@AFS.GFPIVT@1	CHAP1_HUMAN	Codebook TF	no
1183	CHAMP1	AFS-GFPIVT	YWM_B_AffSeq_G5_CHAMP1-FL	CHAMP1.FL@AFS.GFPIVT@1	CHAP1_HUMAN	Codebook TF	no
1184	CHAMP1	AFS-LYS	YWK_B_AffSeq_A3_CHAMP1	CHAMP1.FL@AFS.Lys@1	CHAP1_HUMAN	Codebook TF	no
1185	CHAMP1	AFS-LYS	YWK_D_AffSeq_A3_CHAMP1	CHAMP1.FL@AFS.Lys@2	CHAP1_HUMAN	Codebook TF	no
1186	CHAMP1	CHS	THC_0246	CHAMP1.FL@CHS@1	CHAP1_HUMAN	Codebook TF	no
1187	CHAMP1	HTS-GFPIVT	YWM_A_GT40NGGCATT	CHAMP1.DBD@HTS.GFPIVT@1	CHAP1_HUMAN	Codebook TF	no
1188	CHAMP1	HTS-GFPIVT	YWM_A_TA40NGAGGGT	CHAMP1.FL@HTS.GFPIVT@1	CHAP1_HUMAN	Codebook TF	no
1189	CHAMP1	HTS-IVT	YWC_B_TA40NTCACTC	CHAMP1.DBD@HTS.IVT@1	CHAP1_HUMAN	Codebook TF	no
1190	CHAMP1	HTS-LYS	YWK_A_AA40NAGTGGT	CHAMP1.FL@HTS.Lys@1	CHAP1_HUMAN	Codebook TF	no
1191	CHAMP1	HTS-LYS	YWK_C_AA40NAGTGGT	CHAMP1.FL@HTS.Lys@2	CHAP1_HUMAN	Codebook TF	no
1192	CHAMP1	PBM	PBM13565	CHAMP1.DBD@PBM.ME@1	CHAP1_HUMAN	Codebook TF	no
1193	CHAMP1	PBM	PBM13581	CHAMP1.DBD@PBM.HK@1	CHAP1_HUMAN	Codebook TF	no
1194	CHAMP1	SMS	UT380-038-1	CHAMP1.DBD@SMS@1	CHAP1_HUMAN	Codebook TF	no
1195	CHAMP1	SMS	UT380-038-2	CHAMP1.DBD@SMS@2	CHAP1_HUMAN	Codebook TF	no
1196	ADNP2	AFS-GFPIVT	YWM_B_AffSeq_F1_ADNP2-DBD-1	ADNP2.DBD@AFS.GFPIVT@1	ADNP2_HUMAN	Codebook TF	no
1197	ADNP2	AFS-GFPIVT	YWM_B_AffSeq_G1_ADNP2-DBD-2	ADNP2.DBD@AFS.GFPIVT@2	ADNP2_HUMAN	Codebook TF	no
1198	ADNP2	AFS-IVT	YWJ_B_AffSeq_H01_ADNP2_DBD_1	ADNP2.DBD@AFS.IVT@2	ADNP2_HUMAN	Codebook TF	no
1199	ADNP2	AFS-LYS	YWD_B_AffSeq_D08_ADNP2	ADNP2.FL@AFS.Lys@1	ADNP2_HUMAN	Codebook TF	no
1200	ADNP2	AFS-LYS	YWL_B_AffSeq_E3_ADNP2	ADNP2.FL@AFS.Lys@2	ADNP2_HUMAN	Codebook TF	no
1201	ADNP2	CHS	THC_0070	ADNP2.FL@CHS@1	ADNP2_HUMAN	Codebook TF	no
1202	ADNP2	CHS	THC_0120	ADNP2.FL@CHS@2	ADNP2_HUMAN	Codebook TF	no
1203	ADNP2	HTS-GFPIVT	YWM_A_GG40NCGTAGT	ADNP2.DBD@HTS.GFPIVT@1	ADNP2_HUMAN	Codebook TF	no
1204	ADNP2	HTS-GFPIVT	YWM_A_TA40NCGTCGG	ADNP2.DBD@HTS.GFPIVT@2	ADNP2_HUMAN	Codebook TF	no
1205	ADNP2	HTS-IVT	YWJ_A_AA40NCCGCGT	ADNP2.DBD@HTS.IVT@1	ADNP2_HUMAN	Codebook TF	no
1206	ADNP2	HTS-IVT	YWJ_A_TC40NGGCTGT	ADNP2.DBD@HTS.IVT@2	ADNP2_HUMAN	Codebook TF	no
1207	ADNP2	HTS-LYS	YWD_A_CT40NTGTCTG	ADNP2.FL@HTS.Lys@1	ADNP2_HUMAN	Codebook TF	no
1208	ADNP2	HTS-LYS	YWL_A_GA40NTTCCTA	ADNP2.FL@HTS.Lys@2	ADNP2_HUMAN	Codebook TF	no
1209	ADNP2	PBM	PBM13511	ADNP2.DBD@PBM.ME@1	ADNP2_HUMAN	Codebook TF	no
1210	ADNP2	PBM	PBM13512	ADNP2.DBD@PBM.ME@2	ADNP2_HUMAN	Codebook TF	no
1211	ADNP2	PBM	PBM13527	ADNP2.DBD@PBM.HK@1	ADNP2_HUMAN	Codebook TF	no
1212	ADNP2	PBM	PBM13528	ADNP2.DBD@PBM.HK@2	ADNP2_HUMAN	Codebook TF	no
1213	ADNP2	SMS	UT380-006	ADNP2.NA@SMS@1	ADNP2_HUMAN	Codebook TF	no
1214	ZNF648	AFS-GFPIVT	YWM_B_AffSeq_F12_ZNF648-DBD	ZNF648.DBD@AFS.GFPIVT@1	ZN648_HUMAN	Codebook TF	no
1215	ZNF648	AFS-GFPIVT	YWS_B_AffSeq_A2_ZNF648-FL	ZNF648.FL@AFS.GFPIVT@1	ZN648_HUMAN	Codebook TF	yes
1216	ZNF648	AFS-IVT	YWI_B_AffSeq_A04_ZNF648_DBD	ZNF648.DBD@AFS.IVT@1	ZN648_HUMAN	Codebook TF	no
1217	ZNF648	AFS-LYS	YWL_B_AffSeq_D10_ZNF648	ZNF648.FL@AFS.Lys@1	ZN648_HUMAN	Codebook TF	yes
1218	ZNF648	CHS	THC_0679	ZNF648.FL@CHS@1	ZN648_HUMAN	Codebook TF	yes
1219	ZNF648	CHS	THC_0775	ZNF648.FL@CHS@2	ZN648_HUMAN	Codebook TF	yes
1220	ZNF648	HTS-GFPIVT	YWM_A_TA40NGTTAGC	ZNF648.DBD@HTS.GFPIVT@1	ZN648_HUMAN	Codebook TF	no
1221	ZNF648	HTS-GFPIVT	YWS_A_AA40NCCGCGT	ZNF648.FL@HTS.GFPIVT@1	ZN648_HUMAN	Codebook TF	yes
1222	ZNF648	HTS-IVT	YWE_A_CA40NCTTTGA	ZNF648.FL@HTS.IVT@1	ZN648_HUMAN	Codebook TF	no
1223	ZNF648	HTS-IVT	YWI_A_AA40NGTGGTC	ZNF648.DBD@HTS.IVT@1	ZN648_HUMAN	Codebook TF	no
1224	ZNF648	HTS-LYS	YWL_A_CT40NGTTGGG	ZNF648.FL@HTS.Lys@1	ZN648_HUMAN	Codebook TF	no
1225	ZNF648	SMS	UT380-405	ZNF648.NA@SMS@1	ZN648_HUMAN	Codebook TF	yes
1226	ZNF648	SMS	UT380-406	ZNF648.NA@SMS@2	ZN648_HUMAN	Codebook TF	yes
1227	ZGLP1	AFS-GFPIVT	YWP_B_AffSeq_F2_ZGLP1-FL	ZGLP1.FL@AFS.GFPIVT@1	ZGLP1_HUMAN	Codebook TF	no
1228	ZGLP1	AFS-LYS	YWK_B_AffSeq_G6_ZGLP1	ZGLP1.FL@AFS.Lys@1	ZGLP1_HUMAN	Codebook TF	yes
1229	ZGLP1	AFS-LYS	YWK_D_AffSeq_G6_ZGLP1	ZGLP1.FL@AFS.Lys@2	ZGLP1_HUMAN	Codebook TF	yes
1230	ZGLP1	HTS-GFPIVT	YWP_A_GG40NGGTTTA	ZGLP1.FL@HTS.GFPIVT@1	ZGLP1_HUMAN	Codebook TF	no
1231	ZGLP1	HTS-IVT	YWC_B_AA40NCCAGTG	ZGLP1.DBD@HTS.IVT@1	ZGLP1_HUMAN	Codebook TF	yes
1232	ZGLP1	HTS-IVT	YWC_B_TG40NCATATG	ZGLP1.FL@HTS.IVT@1	ZGLP1_HUMAN	Codebook TF	no
1233	ZGLP1	HTS-LYS	YWK_A_TA40NGCTGTA	ZGLP1.FL@HTS.Lys@1	ZGLP1_HUMAN	Codebook TF	yes
1234	ZGLP1	HTS-LYS	YWK_C_TA40NGCTGTA	ZGLP1.FL@HTS.Lys@2	ZGLP1_HUMAN	Codebook TF	yes
1235	ZGLP1	PBM	PBM13702	ZGLP1.DBD@PBM.ME@1	ZGLP1_HUMAN	Codebook TF	yes
1236	ZGLP1	PBM	PBM13718	ZGLP1.DBD@PBM.HK@1	ZGLP1_HUMAN	Codebook TF	yes
1237	ZGLP1	PBM	PBM13925	ZGLP1.FL@PBM.ME@1	ZGLP1_HUMAN	Codebook TF	yes
1238	ZGLP1	PBM	PBM13941	ZGLP1.FL@PBM.HK@1	ZGLP1_HUMAN	Codebook TF	yes
1239	ZGLP1	SMS	UT380-269	ZGLP1.FL@SMS@1	ZGLP1_HUMAN	Codebook TF	no
1240	ZNF850	AFS-GFPIVT	YWS_B_AffSeq_C12_ZNF850-DBD2	ZNF850.DBD@AFS.GFPIVT@2	ZN850_HUMAN	Codebook TF	yes
1241	ZNF850	AFS-IVT	YWI_B_AffSeq_F09_ZNF850_DBD_1	ZNF850.DBD@AFS.IVT@1	ZN850_HUMAN	Codebook TF	no
1242	ZNF850	AFS-IVT	YWI_B_AffSeq_G09_ZNF850_DBD_2	ZNF850.DBD@AFS.IVT@2	ZN850_HUMAN	Codebook TF	no
1243	ZNF850	AFS-LYS	YWN_B_AffSeq_D11_ZNF850-FL	ZNF850.FL@AFS.Lys@1	ZN850_HUMAN	Codebook TF	no
1244	ZNF850	AFS-LYS	YWO_B_AffSeq_D11_ZNF850-FL	ZNF850.FL@AFS.Lys@2	ZN850_HUMAN	Codebook TF	no
1245	ZNF850	CHS	THC_0701	ZNF850.FL@CHS@1	ZN850_HUMAN	Codebook TF	yes
1246	ZNF850	CHS	THC_0797	ZNF850.FL@CHS@2	ZN850_HUMAN	Codebook TF	yes
1247	ZNF850	HTS-GFPIVT	YWS_A_AT40NCCTTGG	ZNF850.DBD@HTS.GFPIVT@1	ZN850_HUMAN	Codebook TF	yes
1248	ZNF850	HTS-GFPIVT	YWS_A_CG40NAATAGC	ZNF850.DBD@HTS.GFPIVT@2	ZN850_HUMAN	Codebook TF	yes
1249	ZNF850	HTS-IVT	YWI_A_GT40NTTGGTG	ZNF850.DBD@HTS.IVT@1	ZN850_HUMAN	Codebook TF	no
1250	ZNF850	HTS-IVT	YWI_A_TC40NTTCCGG	ZNF850.DBD@HTS.IVT@2	ZN850_HUMAN	Codebook TF	no
1251	ZNF850	HTS-LYS	YWN_A_CT40NTACGTT	ZNF850.FL@HTS.Lys@1	ZN850_HUMAN	Codebook TF	no
1252	ZNF850	HTS-LYS	YWO_A_CT40NTACGTT	ZNF850.FL@HTS.Lys@2	ZN850_HUMAN	Codebook TF	no
1253	ZNF850	SMS	UT380-489	ZNF850.NA@SMS@1	ZN850_HUMAN	Codebook TF	no
1254	ZNF850	SMS	UT380-490	ZNF850.NA@SMS@2	ZN850_HUMAN	Codebook TF	no
1255	MBD4	AFS-GFPIVT	YWP_B_AffSeq_H10_MBD4-DBD	MBD4.DBD@AFS.GFPIVT@1	MBD4_HUMAN	Codebook TF	no
1256	MBD4	AFS-GFPIVT	YWQ_B_AffSeq_B3_MBD4-FL	MBD4.FL@AFS.GFPIVT@1	MBD4_HUMAN	Codebook TF	no
1257	MBD4	AFS-IVT	YWJ_B_AffSeq_B03_MBD4_FL	MBD4.FL@AFS.IVT@1	MBD4_HUMAN	Codebook TF	no
1258	MBD4	AFS-IVT	YWJ_B_AffSeq_C03_MBD4_DBD	MBD4.DBD@AFS.IVT@1	MBD4_HUMAN	Codebook TF	no
1259	MBD4	AFS-LYS	YWL_B_AffSeq_E9_MBD4	MBD4.FL@AFS.Lys@1	MBD4_HUMAN	Codebook TF	no
1260	MBD4	CHS	THC_0515	MBD4.FL@CHS@1	MBD4_HUMAN	Codebook TF	no
1261	MBD4	CHS	THC_0611	MBD4.FL@CHS@2	MBD4_HUMAN	Codebook TF	no
1262	MBD4	HTS-GFPIVT	YWP_A_TT40NTACAGC	MBD4.DBD@HTS.GFPIVT@1	MBD4_HUMAN	Codebook TF	no
1263	MBD4	HTS-GFPIVT	YWQ_A_AG40NGGAATC	MBD4.FL@HTS.GFPIVT@1	MBD4_HUMAN	Codebook TF	no
1264	MBD4	HTS-IVT	YWJ_A_AG40NGGAATC	MBD4.FL@HTS.IVT@1	MBD4_HUMAN	Codebook TF	no
1265	MBD4	HTS-IVT	YWJ_A_CA40NAGCGTA	MBD4.DBD@HTS.IVT@1	MBD4_HUMAN	Codebook TF	no
1266	MBD4	HTS-LYS	YWL_A_GC40NAGAGTT	MBD4.FL@HTS.Lys@1	MBD4_HUMAN	Codebook TF	no
1267	MBD4	PBM	PBM13857	MBD4.DBD@PBM.ME@1	MBD4_HUMAN	Codebook TF	no
1268	MBD4	PBM	PBM13873	MBD4.DBD@PBM.HK@1	MBD4_HUMAN	Codebook TF	no
1269	MBD4	SMS	UT380-108	MBD4.NA@SMS@1	MBD4_HUMAN	Codebook TF	no
1270	MBD4	SMS	UT380-109	MBD4.NA@SMS@2	MBD4_HUMAN	Codebook TF	no
1271	SETDB2	AFS-GFPIVT	YWP_B_AffSeq_A8_SETDB2-FL	SETDB2.FL@AFS.GFPIVT@1	SETB2_HUMAN	Codebook TF	no
1272	SETDB2	AFS-GFPIVT	YWQ_B_AffSeq_D3_SETDB2-DBD	SETDB2.DBD@AFS.GFPIVT@1	SETB2_HUMAN	Codebook TF	no
1273	SETDB2	AFS-LYS	YWL_B_AffSeq_H7_SETDB2	SETDB2.FL@AFS.Lys@1	SETB2_HUMAN	Codebook TF	no
1274	SETDB2	HTS-GFPIVT	YWP_A_AC40NGTTCGA	SETDB2.FL@HTS.GFPIVT@1	SETB2_HUMAN	Codebook TF	no
1275	SETDB2	HTS-GFPIVT	YWQ_A_CG40NTCTTGA	SETDB2.DBD@HTS.GFPIVT@1	SETB2_HUMAN	Codebook TF	no
1276	SETDB2	HTS-IVT	YWJ_A_CG40NTCTTGA	SETDB2.DBD@HTS.IVT@1	SETB2_HUMAN	Codebook TF	no
1277	SETDB2	HTS-LYS	YWL_A_TG40NTCTTGC	SETDB2.FL@HTS.Lys@1	SETB2_HUMAN	Codebook TF	no
1278	SETDB2	PBM	PBM13860	SETDB2.DBD@PBM.ME@1	SETB2_HUMAN	Codebook TF	no
1279	SETDB2	PBM	PBM13876	SETDB2.DBD@PBM.HK@1	SETB2_HUMAN	Codebook TF	no
1280	SETDB2	SMS	UT380-188	SETDB2.NA@SMS@1	SETB2_HUMAN	Codebook TF	no
1281	SETDB2	SMS	UT380-189	SETDB2.NA@SMS@2	SETB2_HUMAN	Codebook TF	no
1282	ZNF280B	AFS-GFPIVT	YWR_B_AffSeq_D3_ZNF280B-FL	ZNF280B.FL@AFS.GFPIVT@1	Z280B_HUMAN	Codebook TF	no
1283	ZNF280B	AFS-IVT	YWH_B_AffSeq_E09_ZNF280B_DBD	ZNF280B.DBD@AFS.IVT@1	Z280B_HUMAN	Codebook TF	no
1284	ZNF280B	AFS-LYS	YWD_B_AffSeq_A06_ZNF280B	ZNF280B.FL@AFS.Lys@1	Z280B_HUMAN	Codebook TF	no
1285	ZNF280B	CHS	THC_0459.Rep-DIANA_0293	ZNF280B.FL@CHS@2	Z280B_HUMAN	Codebook TF	no
1286	ZNF280B	CHS	THC_0459.Rep-MICHELLE_0314	ZNF280B.FL@CHS@3	Z280B_HUMAN	Codebook TF	no
1287	ZNF280B	HTS-GFPIVT	YWR_A_CA40NAGCGTA	ZNF280B.DBD@HTS.GFPIVT@1	Z280B_HUMAN	Codebook TF	no
1288	ZNF280B	HTS-GFPIVT	YWR_A_CG40NTCTTGA	ZNF280B.FL@HTS.GFPIVT@1	Z280B_HUMAN	Codebook TF	no
1289	ZNF280B	HTS-IVT	YWH_A_CT40NCTACTT	ZNF280B.FL@HTS.IVT@1	Z280B_HUMAN	Codebook TF	no
1290	ZNF280B	HTS-IVT	YWH_A_GC40NAGAGTT	ZNF280B.DBD@HTS.IVT@1	Z280B_HUMAN	Codebook TF	no
1291	ZNF280B	HTS-LYS	YWD_A_AA40NGTGGTG	ZNF280B.FL@HTS.Lys@1	Z280B_HUMAN	Codebook TF	no
1292	ZNF280B	HTS-LYS	YWG_A_TA40NTCACTC	ZNF280B.FL@HTS.Lys@2	Z280B_HUMAN	Codebook TF	no
1293	ZNF280B	HTS-LYS	YWG_A_TC40NGCGATT	ZNF280B.FL@HTS.Lys@3	Z280B_HUMAN	Codebook TF	no
1294	ZNF280B	SMS	UT380-312	ZNF280B.NA@SMS@1	Z280B_HUMAN	Codebook TF	no
1295	ZNF280B	SMS	UT380-313	ZNF280B.NA@SMS@2	Z280B_HUMAN	Codebook TF	no
1296	SRY	AFS-IVT	YWF_B_AffSeq_D11_SRY	SRY.NA@AFS.IVT@1	SRY_HUMAN	Codebook Control	yes
1297	SRY	AFS-IVT	YWI_B_AffSeq_D11_SRY	SRY.NA@AFS.IVT@2	SRY_HUMAN	Codebook Control	yes
1298	SRY	AFS-LYS	YWL_B_AffSeq_C8_SRY	SRY.NA@AFS.Lys@1	SRY_HUMAN	Codebook Control	no
1299	SRY	AFS-LYS	YWN_B_AffSeq_A8_SRY	SRY.NA@AFS.Lys@2	SRY_HUMAN	Codebook Control	no
1300	SRY	AFS-LYS	YWO_B_AffSeq_A8_SRY	SRY.NA@AFS.Lys@3	SRY_HUMAN	Codebook Control	no
1301	SRY	CHS	THC_0529	SRY.NA@CHS@1	SRY_HUMAN	Codebook Control	yes
1302	SRY	CHS	THC_0625	SRY.NA@CHS@2	SRY_HUMAN	Codebook Control	yes
1303	SRY	HTS-IVT	YWF_A_CT40NTACGTT	SRY.NA@HTS.IVT@1	SRY_HUMAN	Codebook Control	yes
1304	SRY	HTS-IVT	YWI_A_CT40NTACGTT	SRY.NA@HTS.IVT@2	SRY_HUMAN	Codebook Control	yes
1305	SRY	HTS-LYS	YWL_A_CC40NCCAATA	SRY.NA@HTS.Lys@1	SRY_HUMAN	Codebook Control	yes
1306	SRY	HTS-LYS	YWN_A_AC40NGTTCGA	SRY.NA@HTS.Lys@2	SRY_HUMAN	Codebook Control	yes
1307	SRY	HTS-LYS	YWO_A_AC40NGTTCGA	SRY.NA@HTS.Lys@3	SRY_HUMAN	Codebook Control	yes
1308	SRY	PBM	PBM14302	SRY.NA@PBM.ME@1	SRY_HUMAN	Codebook Control	yes
1309	SRY	PBM	PBM14318	SRY.NA@PBM.HK@1	SRY_HUMAN	Codebook Control	yes
1310	SRY	SMS	SRR3405090	SRY.NA@SMS@1	SRY_HUMAN	Codebook Control	yes
1311	SRY	SMS	SRR3405091	SRY.NA@SMS@2	SRY_HUMAN	Codebook Control	yes
1312	MYF6	AFS-LYS	YWK_B_AffSeq_B12_MYF6	MYF6.NA@AFS.Lys@1	MYF6_HUMAN	Codebook Control	yes
1313	MYF6	AFS-LYS	YWK_D_AffSeq_B12_MYF6	MYF6.NA@AFS.Lys@2	MYF6_HUMAN	Codebook Control	yes
1314	MYF6	CHS	THC_0721	MYF6.NA@CHS@1	MYF6_HUMAN	Codebook Control	yes
1315	MYF6	CHS	THC_0817	MYF6.NA@CHS@2	MYF6_HUMAN	Codebook Control	yes
1316	MYF6	HTS-IVT	YWF_A_GC40NCACTTC	MYF6.NA@HTS.IVT@1	MYF6_HUMAN	Codebook Control	yes
1317	MYF6	HTS-LYS	YWK_A_AT40NCCTTGG	MYF6.NA@HTS.Lys@1	MYF6_HUMAN	Codebook Control	yes
1318	MYF6	HTS-LYS	YWK_C_AT40NCCTTGG	MYF6.NA@HTS.Lys@2	MYF6_HUMAN	Codebook Control	yes
1319	MYF6	PBM	PBM14361	MYF6.NA@PBM.ME@1	MYF6_HUMAN	Codebook Control	yes
1320	MYF6	PBM	PBM14377	MYF6.NA@PBM.HK@1	MYF6_HUMAN	Codebook Control	yes
1321	ZNF382	AFS-LYS	AATA_AffSeq_B6_ZNF382	ZNF382.FL@AFS.Lys@1	ZN382_HUMAN	Codebook Control	no
1322	ZNF382	CHS	SI0051	ZNF382.FL@CHS@1	ZN382_HUMAN	Codebook Control	yes
1323	ZNF382	CHS	SI0057	ZNF382.FL@CHS@2	ZN382_HUMAN	Codebook Control	yes
1324	ZNF382	CHS	SI0110	ZNF382.FL@CHS@3	ZN382_HUMAN	Codebook Control	yes
1325	ZNF382	CHS	SI0571	ZNF382.FL@CHS@4	ZN382_HUMAN	Codebook Control	yes
1326	ZNF382	CHS	THC_0910	ZNF382.FL@CHS@5	ZN382_HUMAN	Codebook Control	no
1327	ZNF382	HTS-IVT	AATB_A_GA40NTTCCTA	ZNF382.DBD@HTS.IVT@1	ZN382_HUMAN	Codebook Control	no
1328	ZNF382	HTS-LYS	AAT_A_AT40NTCTGTC	ZNF382.FL@HTS.Lys@1	ZN382_HUMAN	Codebook Control	no
1329	DNTTIP1	AFS-GFPIVT	YWM_B_AffSeq_B8_DNTTIP1-FL	DNTTIP1.FL@AFS.GFPIVT@1	TDIF1_HUMAN	Codebook TF	no
1330	DNTTIP1	AFS-IVT	YWH_B_AffSeq_E01_DNTTIP1_DBD	DNTTIP1.DBD@AFS.IVT@1	TDIF1_HUMAN	Codebook TF	no
1331	DNTTIP1	AFS-LYS	YWD_B_AffSeq_C01_ZNF428	DNTTIP1.FL@AFS.Lys@1	TDIF1_HUMAN	Codebook TF	no	Mislabeled, should have been attributed to ZNF428.
1332	DNTTIP1	AFS-LYS	YWD_B_AffSeq_F03_DNTTIP1	DNTTIP1.FL@AFS.Lys@2	TDIF1_HUMAN	Codebook TF	yes
1333	DNTTIP1	CHS	THC_0087	DNTTIP1.FL@CHS@1	TDIF1_HUMAN	Codebook TF	yes
1334	DNTTIP1	CHS	THC_0152	DNTTIP1.FL@CHS@2	TDIF1_HUMAN	Codebook TF	yes
1335	DNTTIP1	HTS-GFPIVT	YWM_A_AT40NTCCCGA	DNTTIP1.FL@HTS.GFPIVT@1	TDIF1_HUMAN	Codebook TF	yes
1336	DNTTIP1	HTS-IVT	YWH_A_CG40NGTTATT	DNTTIP1.FL@HTS.IVT@1	TDIF1_HUMAN	Codebook TF	no
1337	DNTTIP1	HTS-IVT	YWH_A_GA40NCTGATT	DNTTIP1.DBD@HTS.IVT@1	TDIF1_HUMAN	Codebook TF	no
1338	DNTTIP1	HTS-LYS	YWD_A_CA40NTCGATG	DNTTIP1.FL@HTS.Lys@1	TDIF1_HUMAN	Codebook TF	no	Mislabeled, should have been attributed to ZNF428.
1339	DNTTIP1	HTS-LYS	YWD_A_GG40NTAGTTT	DNTTIP1.FL@HTS.Lys@2	TDIF1_HUMAN	Codebook TF	yes
1340	DNTTIP1	HTS-LYS	YWG_A_AA40NTATCGC	DNTTIP1.FL@HTS.Lys@3	TDIF1_HUMAN	Codebook TF	no
1341	DNTTIP1	HTS-LYS	YWG_A_AC40NGTATGA	DNTTIP1.FL@HTS.Lys@4	TDIF1_HUMAN	Codebook TF	no
1342	DNTTIP1	PBM	PBM13561	DNTTIP1.FL@PBM.ME@1	TDIF1_HUMAN	Codebook TF	no
1343	DNTTIP1	PBM	PBM13562	DNTTIP1.DBD@PBM.ME@1	TDIF1_HUMAN	Codebook TF	no
1344	DNTTIP1	PBM	PBM13577	DNTTIP1.FL@PBM.HK@1	TDIF1_HUMAN	Codebook TF	no
1345	DNTTIP1	PBM	PBM13578	DNTTIP1.DBD@PBM.HK@1	TDIF1_HUMAN	Codebook TF	no
1346	ZNF575	AFS-GFPIVT	YWR_B_AffSeq_B11_ZNF575-FL	ZNF575.FL@AFS.GFPIVT@1	ZN575_HUMAN	Codebook TF	yes
1347	ZNF575	AFS-IVT	YWI_B_AffSeq_E02_ZNF575	ZNF575.DBD@AFS.IVT@1	ZN575_HUMAN	Codebook TF	no
1348	ZNF575	AFS-LYS	YWN_B_AffSeq_B6_ZNF575-FL	ZNF575.FL@AFS.Lys@1	ZN575_HUMAN	Codebook TF	no
1349	ZNF575	AFS-LYS	YWO_B_AffSeq_B6_ZNF575-FL	ZNF575.FL@AFS.Lys@2	ZN575_HUMAN	Codebook TF	no
1350	ZNF575	CHS	THC_0673	ZNF575.FL@CHS@1	ZN575_HUMAN	Codebook TF	yes
1351	ZNF575	CHS	THC_0769	ZNF575.FL@CHS@2	ZN575_HUMAN	Codebook TF	yes
1352	ZNF575	HTS-GFPIVT	YWR_A_AT40NCGGGTT	ZNF575.FL@HTS.GFPIVT@1	ZN575_HUMAN	Codebook TF	yes
1353	ZNF575	HTS-IVT	YWI_A_CG40NACGGTT	ZNF575.FL@HTS.IVT@1	ZN575_HUMAN	Codebook TF	no
1354	ZNF575	HTS-IVT	YWI_A_GA40NGGTCAT	ZNF575.DBD@HTS.IVT@1	ZN575_HUMAN	Codebook TF	no
1355	ZNF575	HTS-LYS	YWN_A_AG40NCTTTTC	ZNF575.FL@HTS.Lys@1	ZN575_HUMAN	Codebook TF	no
1356	ZNF575	HTS-LYS	YWO_A_AG40NCTTTTC	ZNF575.FL@HTS.Lys@2	ZN575_HUMAN	Codebook TF	no
1357	ZNF575	SMS	UT380-381	ZNF575.NA@SMS@1	ZN575_HUMAN	Codebook TF	no
1358	PHF21A	AFS-GFPIVT	YWQ_B_AffSeq_C1_PHF21A-FL	PHF21A.FL@AFS.GFPIVT@1	PF21A_HUMAN	Codebook TF	no
1359	PHF21A	AFS-GFPIVT	YWQ_B_AffSeq_H1_PHF21A-DBD	PHF21A.DBD@AFS.GFPIVT@1	PF21A_HUMAN	Codebook TF	no
1360	PHF21A	AFS-LYS	YWD_B_AffSeq_B02_PHF21A	PHF21A.FL@AFS.Lys@1	PF21A_HUMAN	Codebook TF	no
1361	PHF21A	CHS	THC_0144	PHF21A.FL@CHS@1	PF21A_HUMAN	Codebook TF	no
1362	PHF21A	HTS-GFPIVT	YWQ_A_CA40NTCGATG	PHF21A.FL@HTS.GFPIVT@1	PF21A_HUMAN	Codebook TF	no
1363	PHF21A	HTS-GFPIVT	YWQ_A_TC40NGGCTGT	PHF21A.DBD@HTS.GFPIVT@1	PF21A_HUMAN	Codebook TF	no
1364	PHF21A	HTS-IVT	YWC_B_AA40NCCGCGT	PHF21A.DBD@HTS.IVT@1	PF21A_HUMAN	Codebook TF	no
1365	PHF21A	HTS-LYS	YWD_A_AG40NACCATA	PHF21A.FL@HTS.Lys@1	PF21A_HUMAN	Codebook TF	no
1366	PHF21A	PBM	PBM13820	PHF21A.DBD@PBM.ME@1	PF21A_HUMAN	Codebook TF	yes
1367	PHF21A	PBM	PBM13836	PHF21A.DBD@PBM.HK@1	PF21A_HUMAN	Codebook TF	yes
1368	PHF21A	SMS	UT380-144-1	PHF21A.DBD@SMS@1	PF21A_HUMAN	Codebook TF	no
1369	PHF21A	SMS	UT380-144-2	PHF21A.DBD@SMS@2	PF21A_HUMAN	Codebook TF	no
1370	ZGPAT	AFS-GFPIVT	YWP_B_AffSeq_H12_ZGPAT-DBD	ZGPAT.DBD@AFS.GFPIVT@1	ZGPAT_HUMAN	Codebook TF	no
1371	ZGPAT	AFS-GFPIVT	YWQ_B_AffSeq_C10_ZGPAT-FL	ZGPAT.FL@AFS.GFPIVT@1	ZGPAT_HUMAN	Codebook TF	no
1372	ZGPAT	AFS-LYS	YWL_B_AffSeq_F6_ZGPAT	ZGPAT.FL@AFS.Lys@1	ZGPAT_HUMAN	Codebook TF	no
1373	ZGPAT	HTS-GFPIVT	YWP_A_TT40NCTCGTC	ZGPAT.DBD@HTS.GFPIVT@1	ZGPAT_HUMAN	Codebook TF	no
1374	ZGPAT	HTS-GFPIVT	YWQ_A_CC40NTTGTTA	ZGPAT.FL@HTS.GFPIVT@1	ZGPAT_HUMAN	Codebook TF	no
1375	ZGPAT	HTS-IVT	YWF_A_AC40NGTATGA	ZGPAT.FL@HTS.IVT@1	ZGPAT_HUMAN	Codebook TF	no
1376	ZGPAT	HTS-IVT	YWI_A_TC40NACGGGA	ZGPAT.DBD@HTS.IVT@1	ZGPAT_HUMAN	Codebook TF	no
1377	ZGPAT	HTS-LYS	YWL_A_GT40NGTTCTC	ZGPAT.FL@HTS.Lys@1	ZGPAT_HUMAN	Codebook TF	no
1378	ZGPAT	PBM	PBM13914	ZGPAT.FL@PBM.ME@1	ZGPAT_HUMAN	Codebook TF	no
1379	ZGPAT	PBM	PBM13915	ZGPAT.DBD@PBM.ME@1	ZGPAT_HUMAN	Codebook TF	no
1380	ZGPAT	PBM	PBM13930	ZGPAT.FL@PBM.HK@1	ZGPAT_HUMAN	Codebook TF	no
1381	ZGPAT	PBM	PBM13931	ZGPAT.DBD@PBM.HK@1	ZGPAT_HUMAN	Codebook TF	no
1382	ZGPAT	SMS	UT380-270	ZGPAT.NA@SMS@1	ZGPAT_HUMAN	Codebook TF	no
1383	ZGPAT	SMS	UT380-271	ZGPAT.NA@SMS@2	ZGPAT_HUMAN	Codebook TF	no
1384	GPBP1	AFS-GFPIVT	YWM_B_AffSeq_G10_GPBP1-FL	GPBP1.FL@AFS.GFPIVT@1	GPBP1_HUMAN	Codebook TF	no
1385	GPBP1	AFS-LYS	YWL_B_AffSeq_B7_GPBP1	GPBP1.FL@AFS.Lys@1	GPBP1_HUMAN	Codebook TF	no
1386	GPBP1	HTS-GFPIVT	YWM_A_TC40NAATCTC	GPBP1.FL@HTS.GFPIVT@1	GPBP1_HUMAN	Codebook TF	no
1387	GPBP1	HTS-IVT	YWC_B_TA40NGCTGTA	GPBP1.DBD@HTS.IVT@1	GPBP1_HUMAN	Codebook TF	no
1388	GPBP1	HTS-IVT	YWF_A_CT40NTGTCTG	GPBP1.FL@HTS.IVT@1	GPBP1_HUMAN	Codebook TF	no
1389	GPBP1	HTS-LYS	YWL_A_AT40NGAGAGG	GPBP1.FL@HTS.Lys@1	GPBP1_HUMAN	Codebook TF	no
1390	GPBP1	PBM	PBM13722	GPBP1.DBD@PBM.ME@1	GPBP1_HUMAN	Codebook TF	no
1391	GPBP1	PBM	PBM13738	GPBP1.DBD@PBM.HK@1	GPBP1_HUMAN	Codebook TF	no
1392	GPBP1	PBM	PBM13765	GPBP1.FL@PBM.ME@1	GPBP1_HUMAN	Codebook TF	no
1393	GPBP1	PBM	PBM13781	GPBP1.FL@PBM.HK@1	GPBP1_HUMAN	Codebook TF	no
1394	ZNF275	AFS-GFPIVT	YWR_B_AffSeq_B3_ZNF275-FL	ZNF275.FL@AFS.GFPIVT@1	ZN275_HUMAN	Codebook TF	yes
1395	ZNF275	AFS-LYS	YWD_B_AffSeq_D06_ZNF275	ZNF275.FL@AFS.Lys@1	ZN275_HUMAN	Codebook TF	no
1396	ZNF275	CHS	THC_0308.Rep-DIANA_0293	ZNF275.FL@CHS@1	ZN275_HUMAN	Codebook TF	no
1397	ZNF275	CHS	THC_0308.Rep-MICHELLE_0314	ZNF275.FL@CHS@2	ZN275_HUMAN	Codebook TF	no
1398	ZNF275	CHS	THC_0452.Rep-DIANA_0293	ZNF275.FL@CHS@3	ZN275_HUMAN	Codebook TF	no
1399	ZNF275	CHS	THC_0452.Rep-MICHELLE_0314	ZNF275.FL@CHS@4	ZN275_HUMAN	Codebook TF	no
1400	ZNF275	HTS-GFPIVT	YWR_A_AG40NGGAATC	ZNF275.FL@HTS.GFPIVT@1	ZN275_HUMAN	Codebook TF	yes
1401	ZNF275	HTS-IVT	YWH_A_CC40NGACATG	ZNF275.FL@HTS.IVT@1	ZN275_HUMAN	Codebook TF	no
1402	ZNF275	HTS-LYS	YWD_A_CT40NTTGCGC	ZNF275.FL@HTS.Lys@1	ZN275_HUMAN	Codebook TF	no
1403	ZNF275	HTS-LYS	YWG_A_TC40NGTTTTG	ZNF275.FL@HTS.Lys@2	ZN275_HUMAN	Codebook TF	no
1404	ZNF275	HTS-LYS	YWG_A_TG40NCTGTGG	ZNF275.FL@HTS.Lys@3	ZN275_HUMAN	Codebook TF	no
1405	ZNF275	SMS	UT380-311	ZNF275.FL@SMS@1	ZN275_HUMAN	Codebook TF	no
1406	ZBED4	AFS-GFPIVT	YWM_B_AffSeq_B12_ZBED4-DBD	ZBED4.DBD@AFS.GFPIVT@1	ZBED4_HUMAN	Codebook TF	yes
1407	ZBED4	AFS-LYS	YWK_B_AffSeq_D3_ZBED4	ZBED4.FL@AFS.Lys@1	ZBED4_HUMAN	Codebook TF	yes
1408	ZBED4	AFS-LYS	YWK_D_AffSeq_D3_ZBED4	ZBED4.FL@AFS.Lys@2	ZBED4_HUMAN	Codebook TF	yes
1409	ZBED4	CHS	THC_0237	ZBED4.FL@CHS@1	ZBED4_HUMAN	Codebook TF	no
1410	ZBED4	CHS	THC_0245	ZBED4.FL@CHS@2	ZBED4_HUMAN	Codebook TF	no
1411	ZBED4	HTS-GFPIVT	YWM_A_AT40NCCTTGG	ZBED4.DBD@HTS.GFPIVT@1	ZBED4_HUMAN	Codebook TF	no
1412	ZBED4	HTS-IVT	YWC_A_CG40NAATAGC	ZBED4.DBD@HTS.IVT@1	ZBED4_HUMAN	Codebook TF	no
1413	ZBED4	HTS-LYS	YWK_A_CG40NTCTTGA	ZBED4.FL@HTS.Lys@1	ZBED4_HUMAN	Codebook TF	yes
1414	ZBED4	HTS-LYS	YWK_C_CG40NTCTTGA	ZBED4.FL@HTS.Lys@2	ZBED4_HUMAN	Codebook TF	yes
1415	ZBED4	PBM	PBM13826	ZBED4.DBD@PBM.ME@1	ZBED4_HUMAN	Codebook TF	yes
1416	ZBED4	PBM	PBM13842	ZBED4.DBD@PBM.HK@1	ZBED4_HUMAN	Codebook TF	yes
1417	ZBED4	PBM	PBM13975	ZBED4.DBD@PBM.HK@2	ZBED4_HUMAN	Codebook TF	yes
1418	ZBED4	SMS	UT380-244	ZBED4.DBD@SMS@1	ZBED4_HUMAN	Codebook TF	yes
1419	TFE3	SMS	SRR3405093	TFE3.NA@SMS@1	TFE3_HUMAN	SMiLE-Seq positive control	yes	Extra positive control, not used in the Codebook "Perspectives" paper.
1420	TFE3	SMS	SRR3405094	TFE3.NA@SMS@2	TFE3_HUMAN	SMiLE-Seq positive control	yes	Extra positive control, not used in the Codebook "Perspectives" paper.
1421	ZNF888	AFS-IVT	YWI_B_AffSeq_C10_ZNF888_DBD	ZNF888.DBD@AFS.IVT@1	ZN888_HUMAN	Codebook TF	no
1422	ZNF888	CHS	THC_0850	ZNF888.FL@CHS@1	ZN888_HUMAN	Codebook TF	yes
1423	ZNF888	CHS	THC_0852	ZNF888.FL@CHS@2	ZN888_HUMAN	Codebook TF	yes
1424	ZNF888	HTS-IVT	YWI_A_CC40NTTGTTA	ZNF888.DBD@HTS.IVT@1	ZN888_HUMAN	Codebook TF	no
1425	ZNF888	SMS	UT380-496	ZNF888.NA@SMS@1	ZN888_HUMAN	Codebook TF	no
1426	ZNF365	AFS-LYS	YWD_B_AffSeq_G11_ZNF365	ZNF365.FL@AFS.Lys@1	TALAN_HUMAN	Codebook TF	no
1427	ZNF365	HTS-GFPIVT	YWR_A_CT40NTCTAGT	ZNF365.FL@HTS.GFPIVT@1	TALAN_HUMAN	Codebook TF	no
1428	ZNF365	HTS-IVT	YWF_A_AA40NGTGGTC	ZNF365.FL@HTS.IVT@1	TALAN_HUMAN	Codebook TF	no
1429	ZNF365	HTS-LYS	YWD_A_TC40NACGGGA	ZNF365.FL@HTS.Lys@1	TALAN_HUMAN	Codebook TF	no
1430	ZNF365	HTS-LYS	YWG_A_GG40NTAGTTT	ZNF365.FL@HTS.Lys@2	TALAN_HUMAN	Codebook TF	no
1431	ZNF365	HTS-LYS	YWG_A_GT40NTTGGTG	ZNF365.FL@HTS.Lys@3	TALAN_HUMAN	Codebook TF	no
1432	ZNF365	SMS	UT380-332	ZNF365.NA@SMS@1	TALAN_HUMAN	Codebook TF	no
1433	ZNF365	SMS	UT380-332-2	ZNF365.NA@SMS@2	TALAN_HUMAN	Codebook TF	no
1434	ZNF233	AFS-GFPIVT	YWR_B_AffSeq_E2_ZNF233-DBD	ZNF233.DBD@AFS.GFPIVT@1	ZN224_HUMAN	Codebook TF	yes
1435	ZNF233	AFS-GFPIVT	YWR_B_AffSeq_F2_ZNF233-FL	ZNF233.FL@AFS.GFPIVT@1	ZN224_HUMAN	Codebook TF	yes
1436	ZNF233	AFS-IVT	YWH_B_AffSeq_A09_ZNF233_DBD	ZNF233.DBD@AFS.IVT@1	ZN224_HUMAN	Codebook TF	no
1437	ZNF233	AFS-LYS	YWD_B_AffSeq_A07_ZNF233	ZNF233.FL@AFS.Lys@1	ZN224_HUMAN	Codebook TF	no
1438	ZNF233	CHS	THC_0431.Rep-MICHELLE_0314	ZNF233.FL@CHS@2	ZN224_HUMAN	Codebook TF	yes
1439	ZNF233	HTS-GFPIVT	YWR_A_GA40NGGTCAT	ZNF233.DBD@HTS.GFPIVT@1	ZN224_HUMAN	Codebook TF	no
1440	ZNF233	HTS-GFPIVT	YWR_A_GG40NGGTTTA	ZNF233.FL@HTS.GFPIVT@1	ZN224_HUMAN	Codebook TF	no
1441	ZNF233	HTS-IVT	YWH_A_AC40NGCTGCT	ZNF233.DBD@HTS.IVT@1	ZN224_HUMAN	Codebook TF	no
1442	ZNF233	HTS-LYS	YWD_A_AC40NGTATGA	ZNF233.FL@HTS.Lys@1	ZN224_HUMAN	Codebook TF	no
1443	ZNF233	SMS	UT380-306	ZNF233.DBD@SMS@1	ZN224_HUMAN	Codebook TF	no
1444	NACC2	AFS-GFPIVT	YWM_B_AffSeq_A11_NACC2-DBD	NACC2.DBD@AFS.GFPIVT@1	NACC2_HUMAN	Codebook TF	yes
1445	NACC2	AFS-GFPIVT	YWP_B_AffSeq_H6_NACC2-FL	NACC2.FL@AFS.GFPIVT@1	NACC2_HUMAN	Codebook TF	no
1446	NACC2	AFS-LYS	YWD_B_AffSeq_E02_NACC2	NACC2.FL@AFS.Lys@1	NACC2_HUMAN	Codebook TF	yes
1447	NACC2	CHS	THC_0131	NACC2.FL@CHS@1	NACC2_HUMAN	Codebook TF	yes
1448	NACC2	CHS	THC_0171	NACC2.FL@CHS@2	NACC2_HUMAN	Codebook TF	yes
1449	NACC2	CHS	THC_0179	NACC2.FL@CHS@3	NACC2_HUMAN	Codebook TF	yes
1450	NACC2	HTS-GFPIVT	YWM_A_AC40NTGTTAC	NACC2.DBD@HTS.GFPIVT@1	NACC2_HUMAN	Codebook TF	yes
1451	NACC2	HTS-GFPIVT	YWP_A_TG40NTGTGTT	NACC2.FL@HTS.GFPIVT@1	NACC2_HUMAN	Codebook TF	no
1452	NACC2	HTS-IVT	YWC_B_TG40NTGTGTT	NACC2.DBD@HTS.IVT@1	NACC2_HUMAN	Codebook TF	yes
1453	NACC2	HTS-IVT	YWF_A_GC40NCTTGTA	NACC2.FL@HTS.IVT@1	NACC2_HUMAN	Codebook TF	yes
1454	NACC2	HTS-LYS	YWD_A_GA40NGGTCAT	NACC2.FL@HTS.Lys@1	NACC2_HUMAN	Codebook TF	yes
1455	NACC2	PBM	PBM13725	NACC2.DBD@PBM.ME@1	NACC2_HUMAN	Codebook TF	yes
1456	NACC2	PBM	PBM13741	NACC2.DBD@PBM.HK@1	NACC2_HUMAN	Codebook TF	yes
1457	NACC2	SMS	UT380-127-1	NACC2.DBD@SMS@1	NACC2_HUMAN	Codebook TF	no
1458	NACC2	SMS	UT380-127-2	NACC2.DBD@SMS@2	NACC2_HUMAN	Codebook TF	yes
1459	NACC2	SMS	UT380-127-3	NACC2.DBD@SMS@3	NACC2_HUMAN	Codebook TF	yes
1460	ZNF608	AFS-LYS	YWK_B_AffSeq_D10_ZNF608	ZNF608.FL@AFS.Lys@1	ZN608_HUMAN	Codebook TF	no
1461	ZNF608	AFS-LYS	YWK_D_AffSeq_D10_ZNF608	ZNF608.FL@AFS.Lys@2	ZN608_HUMAN	Codebook TF	no
1462	ZNF608	CHS	THC_0676	ZNF608.FL@CHS@1	ZN608_HUMAN	Codebook TF	no
1463	ZNF608	CHS	THC_0772	ZNF608.FL@CHS@2	ZN608_HUMAN	Codebook TF	no
1464	ZNF608	HTS-GFPIVT	YWR_A_GG40NGTGAGA	ZNF608.DBD@HTS.GFPIVT@1	ZN608_HUMAN	Codebook TF	no
1465	ZNF608	HTS-IVT	YWF_A_TG40NCATATG	ZNF608.DBD@HTS.IVT@1	ZN608_HUMAN	Codebook TF	no
1466	ZNF608	HTS-LYS	YWK_A_CT40NGTTGGG	ZNF608.FL@HTS.Lys@1	ZN608_HUMAN	Codebook TF	no
1467	ZNF608	HTS-LYS	YWK_C_CT40NGTTGGG	ZNF608.FL@HTS.Lys@2	ZN608_HUMAN	Codebook TF	no
1468	ZNF608	SMS	UT380-393	ZNF608.NA@SMS@1	ZN608_HUMAN	Codebook TF	no
1469	CREB3L3	AFS-GFPIVT	YWM_B_AffSeq_B6_CREB3L3-FL	CREB3L3.FL@AFS.GFPIVT@1	CR3L3_HUMAN	Codebook TF	yes
1470	CREB3L3	AFS-LYS	YWN_B_AffSeq_F2_CREB3L3	CREB3L3.FL@AFS.Lys@1	CR3L3_HUMAN	Codebook TF	yes
1471	CREB3L3	AFS-LYS	YWO_B_AffSeq_F2_CREB3L3	CREB3L3.FL@AFS.Lys@2	CR3L3_HUMAN	Codebook TF	yes
1472	CREB3L3	CHS	THC_0565	CREB3L3.FL@CHS@1	CR3L3_HUMAN	Codebook TF	yes
1473	CREB3L3	HTS-GFPIVT	YWM_A_AG40NCTTTTC	CREB3L3.FL@HTS.GFPIVT@1	CR3L3_HUMAN	Codebook TF	yes
1474	CREB3L3	HTS-IVT	YWC_B_GA40NGGTCAT	CREB3L3.DBD@HTS.IVT@1	CR3L3_HUMAN	Codebook TF	yes
1475	CREB3L3	HTS-IVT	YWE_A_CA40NTCGATG	CREB3L3.FL@HTS.IVT@1	CR3L3_HUMAN	Codebook TF	no
1476	CREB3L3	HTS-LYS	YWN_A_GG40NGGTTTA	CREB3L3.FL@HTS.Lys@1	CR3L3_HUMAN	Codebook TF	yes
1477	CREB3L3	HTS-LYS	YWO_A_GG40NGGTTTA	CREB3L3.FL@HTS.Lys@2	CR3L3_HUMAN	Codebook TF	yes
1478	CREB3L3	PBM	PBM13563	CREB3L3.FL@PBM.ME@1	CR3L3_HUMAN	Codebook TF	no
1479	CREB3L3	PBM	PBM13564	CREB3L3.DBD@PBM.ME@1	CR3L3_HUMAN	Codebook TF	yes
1480	CREB3L3	PBM	PBM13579	CREB3L3.FL@PBM.HK@1	CR3L3_HUMAN	Codebook TF	no
1481	CREB3L3	PBM	PBM13580	CREB3L3.DBD@PBM.HK@1	CR3L3_HUMAN	Codebook TF	yes
1482	CREB3L3	SMS	UT380-042	CREB3L3.FL@SMS@1	CR3L3_HUMAN	Codebook TF	yes
1483	GRHL3	AFS-GFPIVT	YWQ_B_AffSeq_B8_GRHL3-DBD	GRHL3.DBD@AFS.GFPIVT@1	GRHL3_HUMAN	Codebook TF	no
1484	GRHL3	AFS-GFPIVT	YWQ_B_AffSeq_G3_GRHL3-FL	GRHL3.FL@AFS.GFPIVT@1	GRHL3_HUMAN	Codebook TF	no
1485	GRHL3	AFS-LYS	YWK_B_AffSeq_E6_GRHL3	GRHL3.FL@AFS.Lys@1	GRHL3_HUMAN	Codebook TF	no
1486	GRHL3	AFS-LYS	YWK_D_AffSeq_E6_GRHL3	GRHL3.FL@AFS.Lys@2	GRHL3_HUMAN	Codebook TF	no
1487	GRHL3	HTS-GFPIVT	YWQ_A_AT40NTCCCGA	GRHL3.DBD@HTS.GFPIVT@1	GRHL3_HUMAN	Codebook TF	no
1488	GRHL3	HTS-GFPIVT	YWQ_A_TA40NAGGCTT	GRHL3.FL@HTS.GFPIVT@1	GRHL3_HUMAN	Codebook TF	no
1489	GRHL3	HTS-IVT	YWC_B_AG40NGCTCTG	GRHL3.DBD@HTS.IVT@1	GRHL3_HUMAN	Codebook TF	yes
1490	GRHL3	HTS-LYS	YWK_A_GC40NTATAGG	GRHL3.FL@HTS.Lys@1	GRHL3_HUMAN	Codebook TF	no
1491	GRHL3	HTS-LYS	YWK_C_GC40NTATAGG	GRHL3.FL@HTS.Lys@2	GRHL3_HUMAN	Codebook TF	no
1492	GRHL3	PBM	PBM13630	GRHL3.DBD@PBM.ME@1	GRHL3_HUMAN	Codebook TF	yes
1493	GRHL3	PBM	PBM13646	GRHL3.DBD@PBM.HK@1	GRHL3_HUMAN	Codebook TF	yes
1494	GRHL3	SMS	UT380-082	GRHL3.FL@SMS@1	GRHL3_HUMAN	Codebook TF	no
1495	SP110	AFS-GFPIVT	YWP_B_AffSeq_D3_SP110-FL	SP110.FL@AFS.GFPIVT@1	SP110_HUMAN	Codebook TF	no
1496	SP110	AFS-GFPIVT	YWP_B_AffSeq_E8_SP110-DBD	SP110.DBD@AFS.GFPIVT@1	SP110_HUMAN	Codebook TF	no
1497	SP110	AFS-LYS	YWN_B_AffSeq_A10_SP110	SP110.FL@AFS.Lys@1	SP110_HUMAN	Codebook TF	no
1498	SP110	AFS-LYS	YWO_B_AffSeq_A10_SP110	SP110.FL@AFS.Lys@2	SP110_HUMAN	Codebook TF	no
1499	SP110	HTS-GFPIVT	YWP_A_CG40NTCTTGA	SP110.FL@HTS.GFPIVT@1	SP110_HUMAN	Codebook TF	no
1500	SP110	HTS-GFPIVT	YWP_A_GC40NCTTGTA	SP110.DBD@HTS.GFPIVT@1	SP110_HUMAN	Codebook TF	no
1501	SP110	HTS-IVT	YWJ_A_AT40NTCCCGA	SP110.DBD@HTS.IVT@1	SP110_HUMAN	Codebook TF	no
1502	SP110	HTS-LYS	YWN_A_AC40NGATGTT	SP110.FL@HTS.Lys@1	SP110_HUMAN	Codebook TF	no
1503	SP110	HTS-LYS	YWO_A_AC40NGATGTT	SP110.FL@HTS.Lys@2	SP110_HUMAN	Codebook TF	no
1504	SP110	PBM	PBM13761	SP110.DBD@PBM.ME@1	SP110_HUMAN	Codebook TF	no
1505	SP110	PBM	PBM13777	SP110.DBD@PBM.HK@1	SP110_HUMAN	Codebook TF	no
1506	SP110	SMS	UT380-200	SP110.NA@SMS@1	SP110_HUMAN	Codebook TF	no
1507	SP110	SMS	UT380-201	SP110.NA@SMS@2	SP110_HUMAN	Codebook TF	no
1508	ZNF18	AFS-LYS	AATA_AffSeq_F5_ZNF18	ZNF18.FL@AFS.Lys@1	ZNF18_HUMAN	Codebook Control	yes
1509	ZNF18	AFS-LYS	YWD_B_AffSeq_C05_ZNF18	ZNF18.FL@AFS.Lys@2	ZNF18_HUMAN	Codebook Control	no
1510	ZNF18	CHS	SI0563	ZNF18.FL@CHS@1	ZNF18_HUMAN	Codebook Control	yes
1511	ZNF18	HTS-LYS	AAT_A_GT40NTTGGTG	ZNF18.FL@HTS.Lys@1	ZNF18_HUMAN	Codebook Control	yes
1512	ZNF18	HTS-LYS	YWD_A_CA40NCTTTGA	ZNF18.FL@HTS.Lys@2	ZNF18_HUMAN	Codebook Control	no
1513	ZNF22	AFS-LYS	AATA_AffSeq_E6_ZNF22	ZNF22.FL@AFS.Lys@1	ZNF22_HUMAN	Codebook Control	no
1514	ZNF22	CHS	SI0064	ZNF22.FL@CHS@1	ZNF22_HUMAN	Codebook Control	no
1515	ZNF22	CHS	SI0209	ZNF22.FL@CHS@2	ZNF22_HUMAN	Codebook Control	no
1516	ZNF22	CHS	SI0579	ZNF22.FL@CHS@3	ZNF22_HUMAN	Codebook Control	no
1517	ZNF22	HTS-IVT	AATB_A_CG40NACGGTT	ZNF22.DBD@HTS.IVT@1	ZNF22_HUMAN	Codebook Control	no
1518	ZNF22	HTS-LYS	AAT_A_GC40NATTTGC	ZNF22.FL@HTS.Lys@1	ZNF22_HUMAN	Codebook Control	no
1519	ZNF22	HTS-LYS	AAT_A_TT40NCTCGTC	ZNF22.FL@HTS.Lys@2	ZNF22_HUMAN	Codebook Control	no
1520	ZNF318	AFS-IVT	YWH_B_AffSeq_A10_ZNF318_DBD	ZNF318.DBD@AFS.IVT@1	ZN318_HUMAN	Codebook TF	no
1521	ZNF318	AFS-LYS	YWD_B_AffSeq_A05_ZNF318	ZNF318.FL@AFS.Lys@1	ZN318_HUMAN	Codebook TF	no
1522	ZNF318	CHS	THC_0111	ZNF318.FL@CHS@1	ZN318_HUMAN	Codebook TF	no
1523	ZNF318	HTS-GFPIVT	YWR_A_CA40NCATGTC	ZNF318.DBD@HTS.GFPIVT@1	ZN318_HUMAN	Codebook TF	no
1524	ZNF318	HTS-IVT	YWH_A_AC40NGATGTT	ZNF318.DBD@HTS.IVT@1	ZN318_HUMAN	Codebook TF	no
1525	ZNF318	HTS-LYS	YWD_A_AA40NCCAGTG	ZNF318.FL@HTS.Lys@1	ZN318_HUMAN	Codebook TF	no
1526	ZNF318	SMS	UT380-320	ZNF318.NA@SMS@1	ZN318_HUMAN	Codebook TF	no
1527	ZMAT4	AFS-GFPIVT	YWP_B_AffSeq_G5_ZMAT4-FL	ZMAT4.FL@AFS.GFPIVT@1	ZMAT4_HUMAN	Codebook TF	no
1528	ZMAT4	AFS-LYS	YWD_B_AffSeq_G05_ZMAT4	ZMAT4.FL@AFS.Lys@1	ZMAT4_HUMAN	Codebook TF	no	Excluded from the main Codebook study due to possible documentation error.
1529	ZMAT4	HTS-GFPIVT	YWP_A_TA40NGAGGGT	ZMAT4.FL@HTS.GFPIVT@1	ZMAT4_HUMAN	Codebook TF	no
1530	ZMAT4	HTS-IVT	YWH_A_CT40NGCGCTA	ZMAT4.FL@HTS.IVT@1	ZMAT4_HUMAN	Codebook TF	no
1531	ZMAT4	HTS-LYS	YWD_A_TA40NGAGGGT	ZMAT4.FL@HTS.Lys@1	ZMAT4_HUMAN	Codebook TF	no	Excluded from the main Codebook study due to possible documentation error.
1532	ZMAT4	SMS	UT380-283	ZMAT4.NA@SMS@1	ZMAT4_HUMAN	Codebook TF	no
1533	ZNF606	AFS-GFPIVT	YWR_B_AffSeq_C12_ZNF606-DBD	ZNF606.DBD@AFS.GFPIVT@1	ZN606_HUMAN	Codebook TF	yes
1534	ZNF606	AFS-GFPIVT	YWR_B_AffSeq_D12_ZNF606-FL	ZNF606.FL@AFS.GFPIVT@1	ZN606_HUMAN	Codebook TF	yes
1535	ZNF606	AFS-LYS	YWK_B_AffSeq_H2_ZNF606	ZNF606.FL@AFS.Lys@1	ZN606_HUMAN	Codebook TF	no
1536	ZNF606	AFS-LYS	YWK_D_AffSeq_H2_ZNF606	ZNF606.FL@AFS.Lys@2	ZN606_HUMAN	Codebook TF	no
1537	ZNF606	CHS	THC_0206	ZNF606.FL@CHS@1	ZN606_HUMAN	Codebook TF	yes
1538	ZNF606	CHS	THC_0214	ZNF606.FL@CHS@2	ZN606_HUMAN	Codebook TF	yes
1539	ZNF606	CHS	THC_0905	ZNF606.FL@CHS@3	ZN606_HUMAN	Codebook TF	yes
1540	ZNF606	HTS-GFPIVT	YWR_A_CG40NAATAGC	ZNF606.DBD@HTS.GFPIVT@1	ZN606_HUMAN	Codebook TF	yes
1541	ZNF606	HTS-GFPIVT	YWR_A_GA40NTGTATC	ZNF606.FL@HTS.GFPIVT@1	ZN606_HUMAN	Codebook TF	no
1542	ZNF606	HTS-IVT	YWI_A_AG40NGGAATC	ZNF606.DBD@HTS.IVT@1	ZN606_HUMAN	Codebook TF	no
1543	ZNF606	HTS-LYS	YWK_A_TC40NGTTTTG	ZNF606.FL@HTS.Lys@1	ZN606_HUMAN	Codebook TF	no
1544	ZNF606	HTS-LYS	YWK_C_TC40NGTTTTG	ZNF606.FL@HTS.Lys@2	ZN606_HUMAN	Codebook TF	no
1545	ZNF606	SMS	UT380-392	ZNF606.NA@SMS@1	ZN606_HUMAN	Codebook TF	no
1546	ZNF385C	AFS-GFPIVT	YWR_B_AffSeq_G5_ZNF385C-FL	ZNF385C.FL@AFS.GFPIVT@1	Z385C_HUMAN	Codebook TF	no
1547	ZNF385C	AFS-LYS	YWK_B_AffSeq_H5_ZNF385C	ZNF385C.FL@AFS.Lys@1	Z385C_HUMAN	Codebook TF	no
1548	ZNF385C	AFS-LYS	YWK_D_AffSeq_H5_ZNF385C	ZNF385C.FL@AFS.Lys@2	Z385C_HUMAN	Codebook TF	no
1549	ZNF385C	HTS-GFPIVT	YWR_A_TA40NGAGGGT	ZNF385C.FL@HTS.GFPIVT@1	Z385C_HUMAN	Codebook TF	no
1550	ZNF385C	HTS-IVT	YWH_A_TT40NTACAGC	ZNF385C.FL@HTS.IVT@1	Z385C_HUMAN	Codebook TF	no
1551	ZNF385C	HTS-LYS	YWK_A_TG40NGACCTT	ZNF385C.FL@HTS.Lys@1	Z385C_HUMAN	Codebook TF	no
1552	ZNF385C	HTS-LYS	YWK_C_TG40NGACCTT	ZNF385C.FL@HTS.Lys@2	Z385C_HUMAN	Codebook TF	no
1553	ZNF385C	SMS	UT380-336	ZNF385C.NA@SMS@1	Z385C_HUMAN	Codebook TF	no
1554	CENPA	AFS-GFPIVT	YWM_B_AffSeq_A5_CENPA-FL	CENPA.FL@AFS.GFPIVT@1	CENPA_HUMAN	Codebook TF	no
1555	CENPA	AFS-LYS	YWN_B_AffSeq_E1_CENPA	CENPA.FL@AFS.Lys@1	CENPA_HUMAN	Codebook TF	no
1556	CENPA	AFS-LYS	YWO_B_AffSeq_E1_CENPA	CENPA.FL@AFS.Lys@2	CENPA_HUMAN	Codebook TF	no
1557	CENPA	CHS	THC_0633	CENPA.FL@CHS@1	CENPA_HUMAN	Codebook TF	no
1558	CENPA	CHS	THC_0729	CENPA.FL@CHS@2	CENPA_HUMAN	Codebook TF	no
1559	CENPA	HTS-GFPIVT	YWM_A_AA40NCCAGTG	CENPA.FL@HTS.GFPIVT@1	CENPA_HUMAN	Codebook TF	no
1560	CENPA	HTS-IVT	YWE_A_AT40NTCCCGA	CENPA.FL@HTS.IVT@1	CENPA_HUMAN	Codebook TF	no
1561	CENPA	HTS-LYS	YWN_A_GA40NCTGATT	CENPA.FL@HTS.Lys@1	CENPA_HUMAN	Codebook TF	no
1562	CENPA	HTS-LYS	YWO_A_GA40NCTGATT	CENPA.FL@HTS.Lys@2	CENPA_HUMAN	Codebook TF	no
1563	CENPA	PBM	PBM13540	CENPA.FL@PBM.ME@1	CENPA_HUMAN	Codebook TF	no
1564	CENPA	PBM	PBM13556	CENPA.FL@PBM.HK@1	CENPA_HUMAN	Codebook TF	no
1565	ZNF780B	AFS-GFPIVT	YWS_B_AffSeq_A9_ZNF780B-DBD2	ZNF780B.DBD@AFS.GFPIVT@1	Z780B_HUMAN	Codebook TF	no
1566	ZNF780B	AFS-GFPIVT	YWS_B_AffSeq_B9_ZNF780B-FL	ZNF780B.FL@AFS.GFPIVT@1	Z780B_HUMAN	Codebook TF	yes
1567	ZNF780B	AFS-GFPIVT	YWS_B_AffSeq_H8_ZNF780B-DBD1	ZNF780B.DBD@AFS.GFPIVT@2	Z780B_HUMAN	Codebook TF	yes
1568	ZNF780B	AFS-IVT	YWI_B_AffSeq_A08_ZNF780B_DBD_2	ZNF780B.DBD@AFS.IVT@1	Z780B_HUMAN	Codebook TF	no
1569	ZNF780B	AFS-IVT	YWI_B_AffSeq_H07_ZNF780B_DBD_1	ZNF780B.DBD@AFS.IVT@2	Z780B_HUMAN	Codebook TF	no
1570	ZNF780B	AFS-LYS	YWN_B_AffSeq_E4_ZNF780B-FL	ZNF780B.FL@AFS.Lys@1	Z780B_HUMAN	Codebook TF	no
1571	ZNF780B	AFS-LYS	YWO_B_AffSeq_E4_ZNF780B-FL	ZNF780B.FL@AFS.Lys@2	Z780B_HUMAN	Codebook TF	no
1572	ZNF780B	CHS	THC_0502	ZNF780B.FL@CHS@1	Z780B_HUMAN	Codebook TF	yes
1573	ZNF780B	CHS	THC_0598	ZNF780B.FL@CHS@2	Z780B_HUMAN	Codebook TF	yes
1574	ZNF780B	HTS-GFPIVT	YWS_A_AC40NGCTGCT	ZNF780B.DBD@HTS.GFPIVT@1	Z780B_HUMAN	Codebook TF	no
1575	ZNF780B	HTS-GFPIVT	YWS_A_AT40NAGCCTC	ZNF780B.FL@HTS.GFPIVT@1	Z780B_HUMAN	Codebook TF	yes
1576	ZNF780B	HTS-GFPIVT	YWS_A_TG40NCTGTGG	ZNF780B.DBD@HTS.GFPIVT@2	Z780B_HUMAN	Codebook TF	yes
1577	ZNF780B	HTS-IVT	YWI_A_AC40NGTTCGA	ZNF780B.DBD@HTS.IVT@1	Z780B_HUMAN	Codebook TF	no
1578	ZNF780B	HTS-IVT	YWI_A_TG40NTCTTGC	ZNF780B.DBD@HTS.IVT@2	Z780B_HUMAN	Codebook TF	no
1579	ZNF780B	HTS-LYS	YWN_A_GA40NGAGCTG	ZNF780B.FL@HTS.Lys@1	Z780B_HUMAN	Codebook TF	no
1580	ZNF780B	HTS-LYS	YWO_A_GA40NGAGCTG	ZNF780B.FL@HTS.Lys@2	Z780B_HUMAN	Codebook TF	no
1581	ZNF780B	SMS	UT380-462	ZNF780B.NA@SMS@1	Z780B_HUMAN	Codebook TF	yes
1582	ZNF780B	SMS	UT380-463	ZNF780B.NA@SMS@2	Z780B_HUMAN	Codebook TF	no
1583	NR1H4	AFS-LYS	YWL_B_AffSeq_E6_NR1H4	NR1H4.NA@AFS.Lys@1	NR1H4_HUMAN	Codebook Control	yes
1584	NR1H4	CHS	THC_0527	NR1H4.NA@CHS@1	NR1H4_HUMAN	Codebook Control	yes
1585	NR1H4	CHS	THC_0623	NR1H4.NA@CHS@2	NR1H4_HUMAN	Codebook Control	yes
1586	NR1H4	HTS-IVT	YWF_A_GA40NTGTATC	NR1H4.NA@HTS.IVT@1	NR1H4_HUMAN	Codebook Control	yes
1587	NR1H4	HTS-LYS	YWL_A_GC40NTATAGG	NR1H4.NA@HTS.Lys@1	NR1H4_HUMAN	Codebook Control	yes
1588	NR1H4	PBM	PBM14339	NR1H4.NA@PBM.ME@1	NR1H4_HUMAN	Codebook Control	no
1589	NR1H4	PBM	PBM14355	NR1H4.NA@PBM.HK@1	NR1H4_HUMAN	Codebook Control	yes
1590	NFX1	AFS-LYS	YWN_B_AffSeq_F5_NFX1	NFX1.FL@AFS.Lys@1	NFX1_HUMAN	Codebook TF	no
1591	NFX1	AFS-LYS	YWO_B_AffSeq_F5_NFX1	NFX1.FL@AFS.Lys@2	NFX1_HUMAN	Codebook TF	no
1592	NFX1	HTS-GFPIVT	YWQ_A_CG40NACGGTT	NFX1.DBD@HTS.GFPIVT@1	NFX1_HUMAN	Codebook TF	no
1593	NFX1	HTS-IVT	YWF_A_TG40NTCTTGC	NFX1.DBD@HTS.IVT@1	NFX1_HUMAN	Codebook TF	no
1594	NFX1	HTS-LYS	YWN_A_GT40NGGCATT	NFX1.FL@HTS.Lys@1	NFX1_HUMAN	Codebook TF	no
1595	NFX1	HTS-LYS	YWO_A_GT40NGGCATT	NFX1.FL@HTS.Lys@2	NFX1_HUMAN	Codebook TF	no
1596	NFX1	PBM	PBM13884	NFX1.DBD@PBM.ME@1	NFX1_HUMAN	Codebook TF	no
1597	NFX1	PBM	PBM13900	NFX1.DBD@PBM.HK@1	NFX1_HUMAN	Codebook TF	no
1598	NFX1	SMS	UT380-133	NFX1.NA@SMS@1	NFX1_HUMAN	Codebook TF	no
1599	ZNF91	AFS-IVT	YWI_B_AffSeq_D10_ZNF91_DBD_1	ZNF91.DBD@AFS.IVT@1	ZNF91_HUMAN	Codebook TF	no
1600	ZNF91	AFS-IVT	YWI_B_AffSeq_E10_ZNF91_DBD_2	ZNF91.DBD@AFS.IVT@2	ZNF91_HUMAN	Codebook TF	no
1601	ZNF91	AFS-IVT	YWI_B_AffSeq_F10_ZNF91_DBD_3	ZNF91.DBD@AFS.IVT@3	ZNF91_HUMAN	Codebook TF	no
1602	ZNF91	HTS-IVT	YWI_A_CT40NGTTGGG	ZNF91.DBD@HTS.IVT@1	ZNF91_HUMAN	Codebook TF	no
1603	ZNF91	HTS-IVT	YWI_A_GC40NATTTGC	ZNF91.DBD@HTS.IVT@2	ZNF91_HUMAN	Codebook TF	no
1604	ZNF91	HTS-IVT	YWI_A_GT40NCATTCT	ZNF91.DBD@HTS.IVT@3	ZNF91_HUMAN	Codebook TF	no
1605	ZNF91	SMS	UT380-499	ZNF91.NA@SMS@1	ZNF91_HUMAN	Codebook TF	no
1606	ZNF91	SMS	UT380-499-2	ZNF91.NA@SMS@2	ZNF91_HUMAN	Codebook TF	no
1607	ZNF91	SMS	UT380-500	ZNF91.NA@SMS@3	ZNF91_HUMAN	Codebook TF	no
1608	ZC3H8	AFS-GFPIVT	YWQ_B_AffSeq_G4_ZC3H8-FL	ZC3H8.FL@AFS.GFPIVT@1	ZC3H8_HUMAN	Codebook TF	no
1609	ZC3H8	AFS-IVT	YWI_B_AffSeq_F11_ZC3H8_FL	ZC3H8.FL@AFS.IVT@1	ZC3H8_HUMAN	Codebook TF	no
1610	ZC3H8	AFS-LYS	YWD_B_AffSeq_B12_ZC3H8	ZC3H8.FL@AFS.Lys@1	ZC3H8_HUMAN	Codebook TF	no
1611	ZC3H8	HTS-GFPIVT	YWQ_A_TA40NTTTGCG	ZC3H8.FL@HTS.GFPIVT@1	ZC3H8_HUMAN	Codebook TF	no
1612	ZC3H8	HTS-IVT	YWC_B_AA40NAGTGGT	ZC3H8.DBD@HTS.IVT@1	ZC3H8_HUMAN	Codebook TF	no
1613	ZC3H8	HTS-IVT	YWI_A_GT40NGCGTGT	ZC3H8.FL@HTS.IVT@1	ZC3H8_HUMAN	Codebook TF	no
1614	ZC3H8	HTS-LYS	YWD_A_AT40NCCTTGG	ZC3H8.FL@HTS.Lys@1	ZC3H8_HUMAN	Codebook TF	no
1615	ZC3H8	PBM	PBM13470	ZC3H8.DBD@PBM.ME@1	ZC3H8_HUMAN	Codebook TF	no
1616	ZC3H8	PBM	PBM13486	ZC3H8.DBD@PBM.HK@1	ZC3H8_HUMAN	Codebook TF	no
1617	ZC3H8	PBM	PBM13958	ZC3H8.DBD@PBM.ME@2	ZC3H8_HUMAN	Codebook TF	no
1618	ZC3H8	PBM	PBM14453	ZC3H8.DBD@PBM.HK@2	ZC3H8_HUMAN	Codebook TF	no
1619	ZC3H8	SMS	UT380-260	ZC3H8.NA@SMS@1	ZC3H8_HUMAN	Codebook TF	no
1620	ZNF107	AFS-GFPIVT	YWP_B_AffSeq_A5_ZNF107-DBD1	ZNF107.DBD@AFS.GFPIVT@1	ZN107_HUMAN	Codebook TF	yes
1621	ZNF107	AFS-GFPIVT	YWP_B_AffSeq_D2_ZNF107-FL	ZNF107.FL@AFS.GFPIVT@1	ZN107_HUMAN	Codebook TF	no
1622	ZNF107	AFS-GFPIVT	YWQ_B_AffSeq_D6_ZNF107-DBD2	ZNF107.DBD@AFS.GFPIVT@2	ZN107_HUMAN	Codebook TF	yes
1623	ZNF107	AFS-IVT	YWH_B_AffSeq_E07_ZNF107_DBD_1	ZNF107.DBD@AFS.IVT@1	ZN107_HUMAN	Codebook TF	no
1624	ZNF107	AFS-IVT	YWH_B_AffSeq_F07_ZNF107_DBD_2	ZNF107.DBD@AFS.IVT@2	ZN107_HUMAN	Codebook TF	no
1625	ZNF107	AFS-LYS	YWK_B_AffSeq_A5_ZNF107	ZNF107.FL@AFS.Lys@1	ZN107_HUMAN	Codebook TF	no
1626	ZNF107	AFS-LYS	YWK_D_AffSeq_A5_ZNF107	ZNF107.FL@AFS.Lys@2	ZN107_HUMAN	Codebook TF	no
1627	ZNF107	CHS	THC_0309.Rep-DIANA_0293	ZNF107.FL@CHS@1	ZN107_HUMAN	Codebook TF	yes
1628	ZNF107	CHS	THC_0309.Rep-MICHELLE_0314	ZNF107.FL@CHS@2	ZN107_HUMAN	Codebook TF	yes
1629	ZNF107	CHS	THC_0370.Rep-DIANA_0293	ZNF107.FL@CHS@3	ZN107_HUMAN	Codebook TF	yes
1630	ZNF107	CHS	THC_0370.Rep-MICHELLE_0314	ZNF107.FL@CHS@4	ZN107_HUMAN	Codebook TF	yes
1631	ZNF107	HTS-GFPIVT	YWP_A_AA40NCCAGTG	ZNF107.DBD@HTS.GFPIVT@1	ZN107_HUMAN	Codebook TF	yes
1632	ZNF107	HTS-GFPIVT	YWP_A_CG40NACGGTT	ZNF107.FL@HTS.GFPIVT@1	ZN107_HUMAN	Codebook TF	yes
1633	ZNF107	HTS-GFPIVT	YWQ_A_CT40NTTGCGC	ZNF107.DBD@HTS.GFPIVT@2	ZN107_HUMAN	Codebook TF	yes
1634	ZNF107	HTS-IVT	YWH_A_GC40NTCTCTT	ZNF107.DBD@HTS.IVT@1	ZN107_HUMAN	Codebook TF	no
1635	ZNF107	HTS-IVT	YWH_A_GT40NTGTGGA	ZNF107.DBD@HTS.IVT@2	ZN107_HUMAN	Codebook TF	no
1636	ZNF107	HTS-LYS	YWK_A_AA40NCCAGTG	ZNF107.FL@HTS.Lys@1	ZN107_HUMAN	Codebook TF	no
1637	ZNF107	HTS-LYS	YWK_C_AA40NCCAGTG	ZNF107.FL@HTS.Lys@2	ZN107_HUMAN	Codebook TF	no
1638	ZNF107	SMS	UT380-284	ZNF107.DBD@SMS@1	ZN107_HUMAN	Codebook TF	no
1639	ZNF107	SMS	UT380-284-2	ZNF107.NA@SMS@1	ZN107_HUMAN	Codebook TF	yes
1640	ZNF107	SMS	UT380-285	ZNF107.DBD@SMS@2	ZN107_HUMAN	Codebook TF	no
1641	ZNF107	SMS	UT380-285-2	ZNF107.NA@SMS@2	ZN107_HUMAN	Codebook TF	no
1642	ZNF107	SMS	UT380-286	ZNF107.FL@SMS@1	ZN107_HUMAN	Codebook TF	no
1643	ZNF107	SMS	UT380-286-2	ZNF107.NA@SMS@3	ZN107_HUMAN	Codebook TF	no
1644	ZNF107	SMS	UT380-286-3	ZNF107.NA@SMS@4	ZN107_HUMAN	Codebook TF	no
1645	ZNF551	AFS-GFPIVT	YWR_B_AffSeq_C10_ZNF551-DBD	ZNF551.DBD@AFS.GFPIVT@1	ZN551_HUMAN	Codebook TF	yes
1646	ZNF551	AFS-GFPIVT	YWR_B_AffSeq_D10_ZNF551-FL	ZNF551.FL@AFS.GFPIVT@1	ZN551_HUMAN	Codebook TF	yes
1647	ZNF551	AFS-IVT	YWI_B_AffSeq_A02_ZNF551_DBD	ZNF551.DBD@AFS.IVT@1	ZN551_HUMAN	Codebook TF	no
1648	ZNF551	AFS-LYS	YWN_B_AffSeq_A2_ZNF551	ZNF551.FL@AFS.Lys@1	ZN551_HUMAN	Codebook TF	no
1649	ZNF551	AFS-LYS	YWO_B_AffSeq_A2_ZNF551	ZNF551.FL@AFS.Lys@2	ZN551_HUMAN	Codebook TF	no
1650	ZNF551	CHS	THC_0671	ZNF551.FL@CHS@1	ZN551_HUMAN	Codebook TF	yes
1651	ZNF551	CHS	THC_0767	ZNF551.FL@CHS@2	ZN551_HUMAN	Codebook TF	yes
1652	ZNF551	HTS-GFPIVT	YWR_A_CC40NTTGTTA	ZNF551.DBD@HTS.GFPIVT@1	ZN551_HUMAN	Codebook TF	yes
1653	ZNF551	HTS-GFPIVT	YWR_A_CT40NGTTGGG	ZNF551.FL@HTS.GFPIVT@1	ZN551_HUMAN	Codebook TF	no
1654	ZNF551	HTS-IVT	YWI_A_AA40NCCGCGT	ZNF551.DBD@HTS.IVT@1	ZN551_HUMAN	Codebook TF	no
1655	ZNF551	HTS-LYS	YWN_A_AA40NCCGCGT	ZNF551.FL@HTS.Lys@1	ZN551_HUMAN	Codebook TF	no
1656	ZNF551	HTS-LYS	YWO_A_AA40NCCGCGT	ZNF551.FL@HTS.Lys@2	ZN551_HUMAN	Codebook TF	no
1657	ZNF551	SMS	UT380-374	ZNF551.NA@SMS@1	ZN551_HUMAN	Codebook TF	no
1658	ZNF551	SMS	UT380-375	ZNF551.NA@SMS@2	ZN551_HUMAN	Codebook TF	no
1659	ZNF687	AFS-GFPIVT	YWS_B_AffSeq_G3_ZNF687-DBD2	ZNF687.DBD@AFS.GFPIVT@2	ZN687_HUMAN	Codebook TF	no
1660	ZNF687	AFS-IVT	YWI_B_AffSeq_B05_ZNF687_DBD_2	ZNF687.DBD@AFS.IVT@2	ZN687_HUMAN	Codebook TF	no
1661	ZNF687	AFS-LYS	YWL_B_AffSeq_F12_ZNF687	ZNF687.FL@AFS.Lys@1	ZN687_HUMAN	Codebook TF	no
1662	ZNF687	CHS	THC_0492	ZNF687.FL@CHS@1	ZN687_HUMAN	Codebook TF	no
1663	ZNF687	HTS-GFPIVT	YWS_A_GG40NTAGTTT	ZNF687.DBD@HTS.GFPIVT@1	ZN687_HUMAN	Codebook TF	no
1664	ZNF687	HTS-GFPIVT	YWS_A_TA40NAGGCTT	ZNF687.DBD@HTS.GFPIVT@2	ZN687_HUMAN	Codebook TF	no
1665	ZNF687	HTS-IVT	YWI_A_AA40NCCAGTG	ZNF687.DBD@HTS.IVT@1	ZN687_HUMAN	Codebook TF	no
1666	ZNF687	HTS-IVT	YWI_A_AG40NGCTCTG	ZNF687.DBD@HTS.IVT@2	ZN687_HUMAN	Codebook TF	no
1667	ZNF687	HTS-LYS	YWL_A_TA40NGTTAGC	ZNF687.FL@HTS.Lys@1	ZN687_HUMAN	Codebook TF	no
1668	ZNF687	SMS	UT380-420	ZNF687.NA@SMS@1	ZN687_HUMAN	Codebook TF	no
1669	ZHX3	AFS-GFPIVT	YWP_B_AffSeq_G7_ZHX3-FL	ZHX3.FL@AFS.GFPIVT@1	ZHX3_HUMAN	Codebook TF	no
1670	ZHX3	AFS-GFPIVT	YWQ_B_AffSeq_D5_ZHX3-DBD2	ZHX3.DBD@AFS.GFPIVT@2	ZHX3_HUMAN	Codebook TF	no
1671	ZHX3	AFS-IVT	YWJ_B_AffSeq_E02_ZHX3_DBD_2	ZHX3.DBD@AFS.IVT@2	ZHX3_HUMAN	Codebook TF	no
1672	ZHX3	HTS-GFPIVT	YWP_A_TC40NTGCATA	ZHX3.FL@HTS.GFPIVT@1	ZHX3_HUMAN	Codebook TF	no
1673	ZHX3	HTS-GFPIVT	YWQ_A_CC40NTGAGTA	ZHX3.DBD@HTS.GFPIVT@1	ZHX3_HUMAN	Codebook TF	no
1674	ZHX3	HTS-GFPIVT	YWQ_A_CT40NTCTAGT	ZHX3.DBD@HTS.GFPIVT@2	ZHX3_HUMAN	Codebook TF	no
1675	ZHX3	HTS-IVT	YWJ_A_CG40NACGGTT	ZHX3.DBD@HTS.IVT@1	ZHX3_HUMAN	Codebook TF	no
1676	ZHX3	HTS-IVT	YWJ_A_GA40NGGTCAT	ZHX3.DBD@HTS.IVT@2	ZHX3_HUMAN	Codebook TF	no
1677	ZHX3	HTS-LYS	YWL_A_GT40NACGATC	ZHX3.FL@HTS.Lys@1	ZHX3_HUMAN	Codebook TF	no
1678	ZHX3	PBM	PBM13851	ZHX3.DBD@PBM.ME@1	ZHX3_HUMAN	Codebook TF	no
1679	ZHX3	PBM	PBM13852	ZHX3.DBD@PBM.ME@2	ZHX3_HUMAN	Codebook TF	no
1680	ZHX3	PBM	PBM13867	ZHX3.DBD@PBM.HK@1	ZHX3_HUMAN	Codebook TF	no
1681	ZHX3	PBM	PBM13868	ZHX3.DBD@PBM.HK@2	ZHX3_HUMAN	Codebook TF	no
1682	ZHX3	SMS	UT380-278	ZHX3.FL@SMS@1	ZHX3_HUMAN	Codebook TF	no
1683	ZHX3	SMS	UT380-278-2	ZHX3.NA@SMS@1	ZHX3_HUMAN	Codebook TF	no
1684	ZNF507	AFS-GFPIVT	YWR_B_AffSeq_F8_ZNF507-DBD2	ZNF507.DBD@AFS.GFPIVT@2	ZN507_HUMAN	Codebook TF	no
1685	ZNF507	AFS-IVT	YWI_B_AffSeq_A01_ZNF507_DBD_2	ZNF507.DBD@AFS.IVT@2	ZN507_HUMAN	Codebook TF	no
1686	ZNF507	AFS-LYS	YWK_B_AffSeq_G2_ZNF507	ZNF507.FL@AFS.Lys@1	ZN507_HUMAN	Codebook TF	no
1687	ZNF507	AFS-LYS	YWK_D_AffSeq_G2_ZNF507	ZNF507.FL@AFS.Lys@2	ZN507_HUMAN	Codebook TF	no
1688	ZNF507	CHS	THC_0204	ZNF507.FL@CHS@1	ZN507_HUMAN	Codebook TF	no
1689	ZNF507	CHS	THC_0212	ZNF507.FL@CHS@2	ZN507_HUMAN	Codebook TF	no
1690	ZNF507	CHS	THC_0350.Rep-DIANA_0293	ZNF507.FL@CHS@3	ZN507_HUMAN	Codebook TF	no
1691	ZNF507	CHS	THC_0350.Rep-MICHELLE_0314	ZNF507.FL@CHS@4	ZN507_HUMAN	Codebook TF	no
1692	ZNF507	CHS	THC_0405.Rep-DIANA_0293	ZNF507.FL@CHS@5	ZN507_HUMAN	Codebook TF	no
1693	ZNF507	CHS	THC_0405.Rep-MICHELLE_0314	ZNF507.FL@CHS@6	ZN507_HUMAN	Codebook TF	no
1694	ZNF507	HTS-GFPIVT	YWR_A_GC40NCTTGTA	ZNF507.DBD@HTS.GFPIVT@1	ZN507_HUMAN	Codebook TF	no
1695	ZNF507	HTS-GFPIVT	YWR_A_GT40NGAAGTA	ZNF507.DBD@HTS.GFPIVT@2	ZN507_HUMAN	Codebook TF	no
1696	ZNF507	HTS-GFPIVT	YWR_A_TC40NGCGATT	ZNF507.FL@HTS.GFPIVT@1	ZN507_HUMAN	Codebook TF	no
1697	ZNF507	HTS-IVT	YWE_A_GA40NGAGCTG	ZNF507.DBD@HTS.IVT@1	ZN507_HUMAN	Codebook TF	no
1698	ZNF507	HTS-IVT	YWI_A_AA40NTATCGC	ZNF507.DBD@HTS.IVT@2	ZN507_HUMAN	Codebook TF	no
1699	ZNF507	HTS-LYS	YWK_A_TA40NTCACTC	ZNF507.FL@HTS.Lys@1	ZN507_HUMAN	Codebook TF	no
1700	ZNF507	HTS-LYS	YWK_C_TA40NTCACTC	ZNF507.FL@HTS.Lys@2	ZN507_HUMAN	Codebook TF	no
1701	ZNF507	SMS	UT380-360	ZNF507.NA@SMS@1	ZN507_HUMAN	Codebook TF	yes
1702	ZNF507	SMS	UT380-362	ZNF507.NA@SMS@2	ZN507_HUMAN	Codebook TF	yes
1703	ZNF598	HTS-GFPIVT	YWR_A_AC40NTCCTTG	ZNF598.DBD@HTS.GFPIVT@1	ZN598_HUMAN	Codebook TF	no
1704	ZNF598	HTS-GFPIVT	YWR_A_AT40NCCTTGG	ZNF598.FL@HTS.GFPIVT@1	ZN598_HUMAN	Codebook TF	no
1705	ZNF598	HTS-IVT	YWE_A_TG40NCATATG	ZNF598.DBD@HTS.IVT@1	ZN598_HUMAN	Codebook TF	no
1706	ZNF598	HTS-LYS	YWK_A_AT40NCGGGTT	ZNF598.FL@HTS.Lys@1	ZN598_HUMAN	Codebook TF	no
1707	ZNF598	HTS-LYS	YWK_C_AT40NCGGGTT	ZNF598.FL@HTS.Lys@2	ZN598_HUMAN	Codebook TF	no
1708	ZNF598	SMS	UT380-389	ZNF598.NA@SMS@1	ZN598_HUMAN	Codebook TF	no
1709	ZNF598	SMS	UT380-389-2	ZNF598.NA@SMS@2	ZN598_HUMAN	Codebook TF	no
1710	TIGD5	AFS-GFPIVT	YWM_B_AffSeq_F11_TIGD5-DBD	TIGD5.DBD@AFS.GFPIVT@1	TIGD5_HUMAN	Codebook TF	yes
1711	TIGD5	AFS-GFPIVT	YWQ_B_AffSeq_D10_TIGD5-FL	TIGD5.FL@AFS.GFPIVT@1	TIGD5_HUMAN	Codebook TF	yes
1712	TIGD5	AFS-IVT	YWI_B_AffSeq_H11_TIGD5_DBD	TIGD5.DBD@AFS.IVT@1	TIGD5_HUMAN	Codebook TF	yes
1713	TIGD4	AFS-LYS	YWN_B_AffSeq_F11_TIGD5-FL	TIGD5.FL@AFS.Lys@1	TIGD5_HUMAN	Codebook TF	yes	Originally mislabeled and misassigned to TIGD5.
1714	TIGD4	AFS-LYS	YWO_B_AffSeq_F11_TIGD5-FL	TIGD5.FL@AFS.Lys@2	TIGD5_HUMAN	Codebook TF	yes	Originally mislabeled and misassigned to TIGD5.
1715	TIGD5	CHS	THC_0110	TIGD5.FL@CHS@1	TIGD5_HUMAN	Codebook TF	no	Likely mislabeled and should have been assigned to TIGD4.
1716	TIGD5	HTS-GFPIVT	YWM_A_GT40NGCGTGT	TIGD5.DBD@HTS.GFPIVT@1	TIGD5_HUMAN	Codebook TF	yes
1717	TIGD5	HTS-GFPIVT	YWQ_A_CT40NGTTGGG	TIGD5.FL@HTS.GFPIVT@1	TIGD5_HUMAN	Codebook TF	yes
1718	TIGD5	HTS-IVT	YWI_A_TT40NTAGCAG	TIGD5.DBD@HTS.IVT@1	TIGD5_HUMAN	Codebook TF	yes
1719	TIGD4	HTS-LYS	YWN_A_GT40NGCGTGT	TIGD5.FL@HTS.Lys@1	TIGD5_HUMAN	Codebook TF	yes	Originally mislabeled and misassigned to TIGD5.
1720	TIGD4	HTS-LYS	YWO_A_GT40NGCGTGT	TIGD5.FL@HTS.Lys@2	TIGD5_HUMAN	Codebook TF	yes	Originally mislabeled and misassigned to TIGD5.
1721	TIGD5	SMS	UT380-228	TIGD5.NA@SMS@1	TIGD5_HUMAN	Codebook TF	yes
1722	TIGD5	SMS	UT380-229	TIGD5.NA@SMS@2	TIGD5_HUMAN	Codebook TF	yes
1723	HSFX2	AFS-GFPIVT	YWP_B_AffSeq_D10_HSFX2-FL	HSFX2.FL@AFS.GFPIVT@1	HSFX1_HUMAN	Codebook TF	no
1724	HSFX2	AFS-LYS	YWL_B_AffSeq_D7_HSFX2	HSFX2.FL@AFS.Lys@1	HSFX1_HUMAN	Codebook TF	no
1725	HSFX2	CHS	THC_0705	HSFX2.FL@CHS@1	HSFX1_HUMAN	Codebook TF	no
1726	HSFX2	CHS	THC_0801	HSFX2.FL@CHS@2	HSFX1_HUMAN	Codebook TF	no
1727	HSFX2	HTS-GFPIVT	YWP_A_CT40NGTTGGG	HSFX2.FL@HTS.GFPIVT@1	HSFX1_HUMAN	Codebook TF	no
1728	HSFX2	HTS-IVT	YWF_A_GC40NTCTCTT	HSFX2.DBD@HTS.IVT@1	HSFX1_HUMAN	Codebook TF	no
1729	HSFX2	HTS-IVT	YWJ_A_TA40NTCACTC	HSFX2.FL@HTS.IVT@1	HSFX1_HUMAN	Codebook TF	no
1730	HSFX2	HTS-LYS	YWL_A_CT40NGCGCTA	HSFX2.FL@HTS.Lys@1	HSFX1_HUMAN	Codebook TF	no
1731	HSFX2	PBM	PBM13634	HSFX2.FL@PBM.ME@1	HSFX1_HUMAN	Codebook TF	no
1732	HSFX2	PBM	PBM13650	HSFX2.FL@PBM.HK@1	HSFX1_HUMAN	Codebook TF	no
1733	HSFX2	PBM	PBM13660	HSFX2.DBD@PBM.ME@1	HSFX1_HUMAN	Codebook TF	no
1734	HSFX2	PBM	PBM13676	HSFX2.DBD@PBM.HK@1	HSFX1_HUMAN	Codebook TF	no
1735	HSFX2	SMS	UT380-091	HSFX2.NA@SMS@1	HSFX1_HUMAN	Codebook TF	no
1736	AC008770	AFS-GFPIVT	YWM_B_AffSeq_A1_AC008770-FL	AC008770.FL@AFS.GFPIVT@1	null	Codebook TF	no
1737	AC008770	AFS-IVT	YWH_B_AffSeq_H02_AC008770_DBD	AC008770.DBD@AFS.IVT@1	null	Codebook TF	no
1738	AC008770	CHS	THC_0139	AC008770.FL@CHS@1	null	Codebook TF	no
1739	AC008770	CHS	THC_0167	AC008770.FL@CHS@2	null	Codebook TF	no
1740	AC008770	HTS-GFPIVT	YWM_A_AA40NTATCGC	AC008770.FL@HTS.GFPIVT@1	null	Codebook TF	no
1741	AC008770	HTS-IVT	YWH_A_TA40NTCACTC	AC008770.FL@HTS.IVT@1	null	Codebook TF	no
1742	AC008770	HTS-IVT	YWH_A_TC40NGTTTTG	AC008770.DBD@HTS.IVT@1	null	Codebook TF	no
1743	AC008770	PBM	PBM13502	AC008770.FL@PBM.ME@1	null	Codebook TF	no
1744	AC008770	PBM	PBM13503	AC008770.DBD@PBM.ME@1	null	Codebook TF	no
1745	AC008770	PBM	PBM13518	AC008770.FL@PBM.HK@1	null	Codebook TF	no
1746	AC008770	PBM	PBM13519	AC008770.DBD@PBM.HK@1	null	Codebook TF	no
1747	AC008770	SMS	UT380-001	AC008770.NA@SMS@1	null	Codebook TF	no
1748	ZNF358	AFS-GFPIVT	YWR_B_AffSeq_A5_ZNF358-DBD	ZNF358.DBD@AFS.GFPIVT@1	ZN358_HUMAN	Codebook TF	yes
1749	ZNF358	AFS-GFPIVT	YWR_B_AffSeq_B5_ZNF358-FL	ZNF358.FL@AFS.GFPIVT@1	ZN358_HUMAN	Codebook TF	yes
1750	ZNF358	AFS-LYS	YWK_B_AffSeq_D5_ZNF358	ZNF358.FL@AFS.Lys@1	ZN358_HUMAN	Codebook TF	yes
1751	ZNF358	AFS-LYS	YWK_D_AffSeq_D5_ZNF358	ZNF358.FL@AFS.Lys@2	ZN358_HUMAN	Codebook TF	yes
1752	ZNF358	CHS	THC_0404.Rep-DIANA_0293	ZNF358.FL@CHS@2	ZN358_HUMAN	Codebook TF	no
1753	ZNF358	CHS	THC_0404.Rep-MICHELLE_0314	ZNF358.FL@CHS@3	ZN358_HUMAN	Codebook TF	no
1754	ZNF358	HTS-GFPIVT	YWR_A_AA40NCCAGTG	ZNF358.DBD@HTS.GFPIVT@1	ZN358_HUMAN	Codebook TF	yes
1755	ZNF358	HTS-GFPIVT	YWR_A_AG40NGCTCTG	ZNF358.FL@HTS.GFPIVT@1	ZN358_HUMAN	Codebook TF	yes
1756	ZNF358	HTS-IVT	YWE_A_AA40NGTGGTC	ZNF358.DBD@HTS.IVT@1	ZN358_HUMAN	Codebook TF	no
1757	ZNF358	HTS-IVT	YWF_A_TG40NTGATCT	ZNF358.FL@HTS.IVT@1	ZN358_HUMAN	Codebook TF	no
1758	ZNF358	HTS-LYS	YWK_A_CT40NTCTAGT	ZNF358.FL@HTS.Lys@1	ZN358_HUMAN	Codebook TF	no
1759	ZNF358	HTS-LYS	YWK_C_CT40NTCTAGT	ZNF358.FL@HTS.Lys@2	ZN358_HUMAN	Codebook TF	no
1760	ZNF358	SMS	UT380-329	ZNF358.DBD@SMS@1	ZN358_HUMAN	Codebook TF	no
1761	ZNF358	SMS	UT380-330	ZNF358.FL@SMS@1	ZN358_HUMAN	Codebook TF	no
1762	SALL3	AFS-GFPIVT	YWP_B_AffSeq_B10_SALL3-DBD2	SALL3.DBD@AFS.GFPIVT@1	SALL3_HUMAN	Codebook TF	yes
1763	SALL3	AFS-GFPIVT	YWQ_B_AffSeq_C6_SALL3-DBD1	SALL3.DBD@AFS.GFPIVT@2	SALL3_HUMAN	Codebook TF	yes
1764	SALL3	AFS-IVT	YWE_B_AffSeq_B02_SALL3	SALL3.DBD@AFS.IVT@1	SALL3_HUMAN	Codebook TF	yes
1765	SALL3	AFS-IVT	YWF_B_AffSeq_B02_SALL3	SALL3.DBD@AFS.IVT@2	SALL3_HUMAN	Codebook TF	yes
1766	SALL3	AFS-LYS	YWK_B_AffSeq_A1_SALL3	SALL3.FL@AFS.Lys@1	SALL3_HUMAN	Codebook TF	yes
1767	SALL3	AFS-LYS	YWK_B_AffSeq_H6_SALL3	SALL3.FL@AFS.Lys@2	SALL3_HUMAN	Codebook TF	yes
1768	SALL3	AFS-LYS	YWK_D_AffSeq_A1_SALL3	SALL3.FL@AFS.Lys@3	SALL3_HUMAN	Codebook TF	yes
1769	SALL3	AFS-LYS	YWK_D_AffSeq_H6_SALL3	SALL3.FL@AFS.Lys@4	SALL3_HUMAN	Codebook TF	yes
1770	SALL3	CHS	THC_0314.Rep-DIANA_0293	SALL3.FL@CHS@1	SALL3_HUMAN	Codebook TF	yes
1771	SALL3	CHS	THC_0314.Rep-MICHELLE_0314	SALL3.FL@CHS@2	SALL3_HUMAN	Codebook TF	yes
1772	SALL3	HTS-GFPIVT	YWP_A_AT40NTCTGTC	SALL3.DBD@HTS.GFPIVT@1	SALL3_HUMAN	Codebook TF	yes
1773	SALL3	HTS-GFPIVT	YWQ_A_CA40NGCCTTT	SALL3.DBD@HTS.GFPIVT@2	SALL3_HUMAN	Codebook TF	yes
1774	SALL3	HTS-IVT	YWE_A_AG40NACCATA	SALL3.DBD@HTS.IVT@1	SALL3_HUMAN	Codebook TF	yes
1775	SALL3	HTS-IVT	YWF_A_AG40NACCATA	SALL3.DBD@HTS.IVT@2	SALL3_HUMAN	Codebook TF	yes
1776	SALL3	HTS-LYS	YWK_A_AA40NTATCGC	SALL3.FL@HTS.Lys@1	SALL3_HUMAN	Codebook TF	yes
1777	SALL3	HTS-LYS	YWK_A_TG40NTGTGTT	SALL3.FL@HTS.Lys@2	SALL3_HUMAN	Codebook TF	yes
1778	SALL3	HTS-LYS	YWK_C_AA40NTATCGC	SALL3.FL@HTS.Lys@3	SALL3_HUMAN	Codebook TF	yes
1779	SALL3	HTS-LYS	YWK_C_TG40NTGTGTT	SALL3.FL@HTS.Lys@4	SALL3_HUMAN	Codebook TF	yes
1780	SALL3	SMS	UT380-180	SALL3.NA@SMS@1	SALL3_HUMAN	Codebook TF	no
1781	SALL3	SMS	UT380-181	SALL3.NA@SMS@2	SALL3_HUMAN	Codebook TF	no
1782	ZNF582	AFS-LYS	AATA_AffSeq_C8_ZNF582	ZNF582.FL@AFS.Lys@1	ZN582_HUMAN	Codebook Control	no
1783	ZNF582	CHS	SI0233	ZNF582.FL@CHS@1	ZN582_HUMAN	Codebook Control	yes
1784	ZNF582	CHS	SI0327	ZNF582.FL@CHS@2	ZN582_HUMAN	Codebook Control	yes
1785	ZNF582	HTS-IVT	AATB_A_CT40NCGGAGA	ZNF582.DBD@HTS.IVT@1	ZN582_HUMAN	Codebook Control	no
1786	ZNF582	HTS-LYS	AAT_A_CG40NAATAGC	ZNF582.FL@HTS.Lys@1	ZN582_HUMAN	Codebook Control	no
1787	FLI1	AFS-IVT	YWC_C_AffSeq_A09_FLI1	FLI1.NA@AFS.IVT@1	FLI1_HUMAN	Codebook Control	yes
1788	FLI1	AFS-IVT	YWF_B_AffSeq_B12_FLI1	FLI1.NA@AFS.IVT@2	FLI1_HUMAN	Codebook Control	yes
1789	FLI1	AFS-LYS	YWL_B_AffSeq_F8_FLI1	FLI1.NA@AFS.Lys@1	FLI1_HUMAN	Codebook Control	yes
1790	FLI1	AFS-LYS	YWN_B_AffSeq_F10_FLI1	FLI1.NA@AFS.Lys@2	FLI1_HUMAN	Codebook Control	yes
1791	FLI1	AFS-LYS	YWO_B_AffSeq_F10_FLI1	FLI1.NA@AFS.Lys@3	FLI1_HUMAN	Codebook Control	yes
1792	FLI1	CHS	THC_0868	FLI1.NA@CHS@1	FLI1_HUMAN	Codebook Control	yes
1793	FLI1	CHS	THC_0870	FLI1.NA@CHS@2	FLI1_HUMAN	Codebook Control	yes
1794	FLI1	HTS-IVT	YWC_B_AC40NGCTGCT	FLI1.NA@HTS.IVT@1	FLI1_HUMAN	Codebook Control	yes
1795	FLI1	HTS-IVT	YWF_A_AT40NCCTTGG	FLI1.NA@HTS.IVT@2	FLI1_HUMAN	Codebook Control	yes
1796	FLI1	HTS-LYS	YWL_A_GT40NGAAGTA	FLI1.NA@HTS.Lys@1	FLI1_HUMAN	Codebook Control	yes
1797	FLI1	HTS-LYS	YWN_A_GT40NCATTCT	FLI1.NA@HTS.Lys@2	FLI1_HUMAN	Codebook Control	yes
1798	FLI1	HTS-LYS	YWO_A_GT40NCATTCT	FLI1.NA@HTS.Lys@3	FLI1_HUMAN	Codebook Control	yes
1799	FLI1	PBM	PBM14335	FLI1.NA@PBM.ME@1	FLI1_HUMAN	Codebook Control	yes
1800	FLI1	PBM	PBM14351	FLI1.NA@PBM.HK@1	FLI1_HUMAN	Codebook Control	yes
1801	ZNF428	CHS	THC_0082	ZNF428.FL@CHS@1	ZN428_HUMAN	Codebook TF	no
1802	ZNF428	CHS	THC_0279	ZNF428.FL@CHS@2	ZN428_HUMAN	Codebook TF	no
1803	ZNF428	CHS	THC_0280	ZNF428.FL@CHS@3	ZN428_HUMAN	Codebook TF	no
1804	ZNF428	HTS-GFPIVT	YWR_A_AG40NCTTTTC	ZNF428.FL@HTS.GFPIVT@1	ZN428_HUMAN	Codebook TF	no
1805	ZNF428	HTS-IVT	YWH_A_CC40NCGTTTT	ZNF428.FL@HTS.IVT@1	ZN428_HUMAN	Codebook TF	no
1806	ZNF428	HTS-IVT	YWH_A_CT40NTACGTT	ZNF428.DBD@HTS.IVT@1	ZN428_HUMAN	Codebook TF	no
1807	ZNF428	SMS	UT380-341	ZNF428.NA@SMS@1	ZN428_HUMAN	Codebook TF	no
1808	MTERF2	AFS-GFPIVT	YWQ_B_AffSeq_C3_MTERF2-FL	MTERF2.FL@AFS.GFPIVT@1	MTEF2_HUMAN	Codebook TF	no
1809	MTERF2	AFS-LYS	YWK_B_AffSeq_F8_MTERF2	MTERF2.FL@AFS.Lys@1	MTEF2_HUMAN	Codebook TF	no
1810	MTERF2	HTS-GFPIVT	YWQ_A_CA40NAGCGTA	MTERF2.FL@HTS.GFPIVT@1	MTEF2_HUMAN	Codebook TF	no
1811	MTERF2	HTS-IVT	YWJ_A_GA40NTTCCTA	MTERF2.FL@HTS.IVT@1	MTEF2_HUMAN	Codebook TF	no
1812	MTERF2	HTS-LYS	YWK_A_GT40NGAAGTA	MTERF2.FL@HTS.Lys@1	MTEF2_HUMAN	Codebook TF	no
1813	MTERF2	HTS-LYS	YWK_C_GT40NGAAGTA	MTERF2.FL@HTS.Lys@2	MTEF2_HUMAN	Codebook TF	no
1814	MTERF2	PBM	PBM13861	MTERF2.FL@PBM.ME@1	MTEF2_HUMAN	Codebook TF	no
1815	MTERF2	PBM	PBM13877	MTERF2.FL@PBM.HK@1	MTEF2_HUMAN	Codebook TF	no
1816	NCOA1	AFS-GFPIVT	YWP_B_AffSeq_G1_NCOA1-DBD	NCOA1.DBD@AFS.GFPIVT@1	NCOA1_HUMAN	Codebook TF	no
1817	NCOA1	AFS-LYS	YWL_B_AffSeq_E2_NCOA1	NCOA1.FL@AFS.Lys@1	NCOA1_HUMAN	Codebook TF	no
1818	NCOA1	CHS	THC_0242	NCOA1.FL@CHS@1	NCOA1_HUMAN	Codebook TF	no
1819	NCOA1	CHS	THC_0283.Rep-DIANA_0293	NCOA1.FL@CHS@2	NCOA1_HUMAN	Codebook TF	no
1820	NCOA1	CHS	THC_0283.Rep-MICHELLE_0314	NCOA1.FL@CHS@3	NCOA1_HUMAN	Codebook TF	no
1821	NCOA1	CHS	THC_0385.Rep-DIANA_0293	NCOA1.FL@CHS@4	NCOA1_HUMAN	Codebook TF	no
1822	NCOA1	CHS	THC_0385.Rep-MICHELLE_0314	NCOA1.FL@CHS@5	NCOA1_HUMAN	Codebook TF	no
1823	NCOA1	CHS	THC_0393.Rep-MICHELLE_0314	NCOA1.FL@CHS@6	NCOA1_HUMAN	Codebook TF	no
1824	NCOA1	HTS-GFPIVT	YWP_A_TA40NCGTCGG	NCOA1.DBD@HTS.GFPIVT@1	NCOA1_HUMAN	Codebook TF	no
1825	NCOA1	HTS-IVT	YWH_A_AG40NACCATA	NCOA1.DBD@HTS.IVT@1	NCOA1_HUMAN	Codebook TF	no
1826	NCOA1	HTS-LYS	YWL_A_GA40NGGTCAT	NCOA1.FL@HTS.Lys@1	NCOA1_HUMAN	Codebook TF	no
1827	NCOA1	PBM	PBM13827	NCOA1.DBD@PBM.ME@1	NCOA1_HUMAN	Codebook TF	no
1828	NCOA1	PBM	PBM13843	NCOA1.DBD@PBM.HK@1	NCOA1_HUMAN	Codebook TF	no
1829	ZBTB41	AFS-GFPIVT	YWQ_B_AffSeq_A9_ZBTB41-DBD	ZBTB41.DBD@AFS.GFPIVT@1	ZBT41_HUMAN	Codebook TF	yes
1830	ZBTB41	AFS-GFPIVT	YWQ_B_AffSeq_E9_ZBTB41-FL	ZBTB41.FL@AFS.GFPIVT@1	ZBT41_HUMAN	Codebook TF	no
1831	ZBTB41	AFS-LYS	YWD_B_AffSeq_F09_ZBTB41	ZBTB41.FL@AFS.Lys@1	ZBT41_HUMAN	Codebook TF	no	Mislabeled, should have been attributed to ZNF165.
1832	ZBTB41	AFS-LYS	YWD_B_AffSeq_G09_ZNF165	ZBTB41.FL@AFS.Lys@2	ZBT41_HUMAN	Codebook TF	no
1833	ZBTB41	CHS	THC_0079	ZBTB41.FL@CHS@1	ZBT41_HUMAN	Codebook TF	yes
1834	ZBTB41	CHS	THC_0155	ZBTB41.FL@CHS@2	ZBT41_HUMAN	Codebook TF	yes
1835	ZBTB41	HTS-GFPIVT	YWQ_A_AC40NGCTGCT	ZBTB41.DBD@HTS.GFPIVT@1	ZBT41_HUMAN	Codebook TF	yes
1836	ZBTB41	HTS-GFPIVT	YWQ_A_GC40NAGAGTT	ZBTB41.FL@HTS.GFPIVT@1	ZBT41_HUMAN	Codebook TF	no
1837	ZBTB41	HTS-IVT	YWE_A_GA40NGGTCAT	ZBTB41.DBD@HTS.IVT@1	ZBT41_HUMAN	Codebook TF	no
1838	ZBTB41	HTS-LYS	YWD_A_GT40NTTGGTG	ZBTB41.FL@HTS.Lys@1	ZBT41_HUMAN	Codebook TF	no	Mislabeled, should have been attributed to ZNF165. Excluded from the main Codebook study due to possible documentation error.
1839	ZBTB41	HTS-LYS	YWD_A_TC40NTTCCGG	ZBTB41.FL@HTS.Lys@2	ZBT41_HUMAN	Codebook TF	no
1840	ZBTB41	HTS-LYS	YWG_A_CA40NAGCGTA	ZBTB41.FL@HTS.Lys@3	ZBT41_HUMAN	Codebook TF	no
1841	ZBTB41	HTS-LYS	YWG_A_CC40NGACATG	ZBTB41.FL@HTS.Lys@4	ZBT41_HUMAN	Codebook TF	no
1842	ZBTB41	SMS	UT380-250	ZBTB41.DBD@SMS@1	ZBT41_HUMAN	Codebook TF	no
1843	ZBTB41	SMS	UT380-251	ZBTB41.FL@SMS@1	ZBT41_HUMAN	Codebook TF	no
1844	SOX2	AFS-IVT	YWE_B_AffSeq_F11_SOX2	SOX2.NA@AFS.IVT@1	SOX2_HUMAN	Codebook Control	yes
1845	SOX2	AFS-IVT	YWH_B_AffSeq_F11_SOX2	SOX2.NA@AFS.IVT@2	SOX2_HUMAN	Codebook Control	yes
1846	SOX2	AFS-LYS	YWL_B_AffSeq_G5_SOX2	SOX2.NA@AFS.Lys@1	SOX2_HUMAN	Codebook Control	yes
1847	SOX2	AFS-LYS	YWN_B_AffSeq_C2_SOX2	SOX2.NA@AFS.Lys@2	SOX2_HUMAN	Codebook Control	yes
1848	SOX2	AFS-LYS	YWO_B_AffSeq_C2_SOX2	SOX2.NA@AFS.Lys@3	SOX2_HUMAN	Codebook Control	yes
1849	SOX2	CHS	THC_0714	SOX2.NA@CHS@1	SOX2_HUMAN	Codebook Control	yes
1850	SOX2	CHS	THC_0810	SOX2.NA@CHS@2	SOX2_HUMAN	Codebook Control	yes
1851	SOX2	HTS-IVT	YWE_A_GT40NGCGTGT	SOX2.NA@HTS.IVT@1	SOX2_HUMAN	Codebook Control	yes
1852	SOX2	HTS-IVT	YWH_A_GT40NGCGTGT	SOX2.NA@HTS.IVT@2	SOX2_HUMAN	Codebook Control	yes
1853	SOX2	HTS-LYS	YWL_A_TA40NGAGGGT	SOX2.NA@HTS.Lys@1	SOX2_HUMAN	Codebook Control	yes
1854	SOX2	HTS-LYS	YWN_A_CA40NTGCCGT	SOX2.NA@HTS.Lys@2	SOX2_HUMAN	Codebook Control	yes
1855	SOX2	HTS-LYS	YWO_A_CA40NTGCCGT	SOX2.NA@HTS.Lys@3	SOX2_HUMAN	Codebook Control	yes
1856	SOX2	PBM	PBM14362	SOX2.NA@PBM.ME@1	SOX2_HUMAN	Codebook Control	yes
1857	SOX2	PBM	PBM14378	SOX2.NA@PBM.HK@1	SOX2_HUMAN	Codebook Control	yes
1858	SOX2	SMS	SRR3405086	SOX2.NA@SMS@1	SOX2_HUMAN	Codebook Control	yes
1859	GLYR1	AFS-GFPIVT	YWM_B_AffSeq_E10_GLYR1-DBD	GLYR1.DBD@AFS.GFPIVT@1	GLYR1_HUMAN	Codebook TF	no
1860	GLYR1	AFS-GFPIVT	YWM_B_AffSeq_F10_GLYR1-FL	GLYR1.FL@AFS.GFPIVT@1	GLYR1_HUMAN	Codebook TF	no
1861	GLYR1	AFS-LYS	YWD_B_AffSeq_D04_GLYR1	GLYR1.FL@AFS.Lys@1	GLYR1_HUMAN	Codebook TF	no
1862	GLYR1	CHS	THC_0088	GLYR1.FL@CHS@1	GLYR1_HUMAN	Codebook TF	no
1863	GLYR1	CHS	THC_0148	GLYR1.FL@CHS@2	GLYR1_HUMAN	Codebook TF	no
1864	GLYR1	CHS	THC_0184	GLYR1.FL@CHS@3	GLYR1_HUMAN	Codebook TF	no
1865	GLYR1	HTS-GFPIVT	YWM_A_GC40NATTTGC	GLYR1.DBD@HTS.GFPIVT@1	GLYR1_HUMAN	Codebook TF	no
1866	GLYR1	HTS-GFPIVT	YWM_A_GT40NCATTCT	GLYR1.FL@HTS.GFPIVT@1	GLYR1_HUMAN	Codebook TF	no
1867	GLYR1	HTS-IVT	YWC_B_TA40NCGTCGG	GLYR1.FL@HTS.IVT@1	GLYR1_HUMAN	Codebook TF	no
1868	GLYR1	HTS-IVT	YWC_B_TC40NGGCTGT	GLYR1.DBD@HTS.IVT@1	GLYR1_HUMAN	Codebook TF	no
1869	GLYR1	HTS-LYS	YWD_A_CT40NCGGAGA	GLYR1.FL@HTS.Lys@1	GLYR1_HUMAN	Codebook TF	no
1870	GLYR1	PBM	PBM13625	GLYR1.FL@PBM.ME@1	GLYR1_HUMAN	Codebook TF	yes
1871	GLYR1	PBM	PBM13626	GLYR1.DBD@PBM.ME@1	GLYR1_HUMAN	Codebook TF	yes
1872	GLYR1	PBM	PBM13641	GLYR1.FL@PBM.HK@1	GLYR1_HUMAN	Codebook TF	yes
1873	GLYR1	PBM	PBM13642	GLYR1.DBD@PBM.HK@1	GLYR1_HUMAN	Codebook TF	yes
1874	GLYR1	PBM	PBM14681	GLYR1.DBD@PBM.ME@2	GLYR1_HUMAN	Codebook TF	yes
1875	GLYR1	PBM	PBM14697	GLYR1.DBD@PBM.HK@2	GLYR1_HUMAN	Codebook TF	yes
1876	GLYR1	SMS	UT380-077	GLYR1.DBD@SMS@1	GLYR1_HUMAN	Codebook TF	no
1877	GLYR1	SMS	UT380-077-2	GLYR1.DBD@SMS@2	GLYR1_HUMAN	Codebook TF	no
1878	GLYR1	SMS	UT380-078	GLYR1.NA@SMS@1	GLYR1_HUMAN	Codebook TF	no
1879	GLYR1	SMS	UT380-078-2	GLYR1.NA@SMS@2	GLYR1_HUMAN	Codebook TF	no
1880	SOX5	HTS-IVT	YWF_A_TC40NTAAGTG	SOX5.NA@HTS.IVT@1	SOX5_HUMAN	Codebook Control	yes
1881	SOX5	PBM	PBM14434	SOX5.NA@PBM.ME@1	SOX5_HUMAN	Codebook Control	yes
1882	SOX5	PBM	PBM14450	SOX5.NA@PBM.HK@1	SOX5_HUMAN	Codebook Control	yes
1883	SOX5	SMS	SRR3405087	SOX5.NA@SMS@1	SOX5_HUMAN	Codebook Control	yes
1884	CAMTA2	AFS-GFPIVT	YWM_B_AffSeq_C4_CAMTA2-DBD	CAMTA2.DBD@AFS.GFPIVT@1	CMTA2_HUMAN	Codebook TF	no
1885	CAMTA2	AFS-IVT	YWI_B_AffSeq_A12_CAMTA2_DBD	CAMTA2.DBD@AFS.IVT@1	CMTA2_HUMAN	Codebook TF	no
1886	CAMTA2	AFS-LYS	YWL_B_AffSeq_G2_CAMTA2	CAMTA2.FL@AFS.Lys@1	CMTA2_HUMAN	Codebook TF	yes
1887	CAMTA2	CHS	THC_0232	CAMTA2.FL@CHS@1	CMTA2_HUMAN	Codebook TF	yes
1888	CAMTA2	HTS-GFPIVT	YWM_A_CA40NCATGTC	CAMTA2.DBD@HTS.GFPIVT@1	CMTA2_HUMAN	Codebook TF	no
1889	CAMTA2	HTS-IVT	YWI_A_AC40NTCCTTG	CAMTA2.DBD@HTS.IVT@1	CMTA2_HUMAN	Codebook TF	no
1890	CAMTA2	HTS-LYS	YWL_A_TA40NTCACTC	CAMTA2.FL@HTS.Lys@1	CMTA2_HUMAN	Codebook TF	yes
1891	CAMTA2	PBM	PBM13539	CAMTA2.DBD@PBM.ME@1	CMTA2_HUMAN	Codebook TF	no
1892	CAMTA2	PBM	PBM13555	CAMTA2.DBD@PBM.HK@1	CMTA2_HUMAN	Codebook TF	no
1893	CAMTA2	SMS	UT380-027	CAMTA2.NA@SMS@1	CMTA2_HUMAN	Codebook TF	yes
1894	ELF3	AFS-GFPIVT	YWM_B_AffSeq_H8_ELF3-FL	ELF3.FL@AFS.GFPIVT@1	ELF3_HUMAN	Codebook Control	yes
1895	ELF3	AFS-LYS	YWD_B_AffSeq_B01_ELF3	ELF3.FL@AFS.Lys@1	ELF3_HUMAN	Codebook Control	yes
1896	ELF3	CHS	THC_0187	ELF3.FL@CHS@1	ELF3_HUMAN	Codebook Control	yes
1897	ELF3	CHS	THC_0195	ELF3.FL@CHS@2	ELF3_HUMAN	Codebook Control	yes
1898	ELF3	HTS-GFPIVT	YWM_A_TG40NCTGTGG	ELF3.FL@HTS.GFPIVT@1	ELF3_HUMAN	Codebook Control	yes
1899	ELF3	HTS-LYS	YWD_A_AG40NTCGACT	ELF3.FL@HTS.Lys@1	ELF3_HUMAN	Codebook Control	yes
1900	ELF3	SMS	UT380-064	ELF3.FL@SMS@1	ELF3_HUMAN	Codebook Control	yes
1901	ELF3	SMS	UT380-064-2	ELF3.FL@SMS@2	ELF3_HUMAN	Codebook Control	no
1902	PRDM13	AFS-GFPIVT	YWP_B_AffSeq_C12_PRDM13-DBD	PRDM13.DBD@AFS.GFPIVT@1	PRD13_HUMAN	Codebook TF	yes
1903	PRDM13	AFS-GFPIVT	YWQ_B_AffSeq_G8_PRDM13-FL	PRDM13.FL@AFS.GFPIVT@1	PRD13_HUMAN	Codebook TF	yes
1904	PRDM13	AFS-IVT	YWH_B_AffSeq_B05_PRDM13_DBD	PRDM13.DBD@AFS.IVT@1	PRD13_HUMAN	Codebook TF	yes
1905	PRDM13	AFS-LYS	YWK_B_AffSeq_F1_PRDM13	PRDM13.FL@AFS.Lys@1	PRD13_HUMAN	Codebook TF	yes
1906	PRDM13	AFS-LYS	YWK_D_AffSeq_F1_PRDM13	PRDM13.FL@AFS.Lys@2	PRD13_HUMAN	Codebook TF	yes
1907	PRDM13	CHS	THC_0223	PRDM13.FL@CHS@1	PRD13_HUMAN	Codebook TF	yes
1908	PRDM13	CHS	THC_0231	PRDM13.FL@CHS@2	PRD13_HUMAN	Codebook TF	yes
1909	PRDM13	HTS-GFPIVT	YWP_A_CG40NAATAGC	PRDM13.DBD@HTS.GFPIVT@1	PRD13_HUMAN	Codebook TF	yes
1910	PRDM13	HTS-GFPIVT	YWQ_A_TC40NGCGATT	PRDM13.FL@HTS.GFPIVT@1	PRD13_HUMAN	Codebook TF	yes
1911	PRDM13	HTS-IVT	YWH_A_AG40NGCTCTG	PRDM13.DBD@HTS.IVT@1	PRD13_HUMAN	Codebook TF	yes
1912	PRDM13	HTS-LYS	YWK_A_GG40NCGTAGT	PRDM13.FL@HTS.Lys@1	PRD13_HUMAN	Codebook TF	yes
1913	PRDM13	HTS-LYS	YWK_C_GG40NCGTAGT	PRDM13.FL@HTS.Lys@2	PRD13_HUMAN	Codebook TF	yes
1914	PRDM13	SMS	UT380-154	PRDM13.DBD@SMS@1	PRD13_HUMAN	Codebook TF	yes
1915	PRDM13	SMS	UT380-155	PRDM13.FL@SMS@1	PRD13_HUMAN	Codebook TF	no
1916	SNAPC5	AFS-LYS	YWD_B_AffSeq_C03_SNAPC5	SNAPC5.FL@AFS.Lys@1	SNPC5_HUMAN	Codebook TF	no
1917	SNAPC5	HTS-GFPIVT	YWP_A_CC40NTTGTTA	SNAPC5.FL@HTS.GFPIVT@1	SNPC5_HUMAN	Codebook TF	no
1918	SNAPC5	HTS-IVT	YWJ_A_GT40NTGTGGA	SNAPC5.FL@HTS.IVT@1	SNPC5_HUMAN	Codebook TF	no
1919	SNAPC5	HTS-LYS	YWD_A_CA40NAGCGTA	SNAPC5.FL@HTS.Lys@1	SNPC5_HUMAN	Codebook TF	no
1920	SNAPC5	PBM	PBM13341	SNAPC5.FL@PBM.ME@1	SNPC5_HUMAN	Codebook TF	no
1921	SNAPC5	PBM	PBM13357	SNAPC5.FL@PBM.HK@1	SNPC5_HUMAN	Codebook TF	no
1922	SNAPC5	SMS	UT380-196	SNAPC5.NA@SMS@1	SNPC5_HUMAN	Codebook TF	no
1923	THAP4	AFS-GFPIVT	YWP_B_AffSeq_B1_THAP4-DBD	THAP4.DBD@AFS.GFPIVT@1	THAP4_HUMAN	Codebook TF	no
1924	THAP4	AFS-GFPIVT	YWQ_B_AffSeq_G5_THAP4-FL	THAP4.FL@AFS.GFPIVT@1	THAP4_HUMAN	Codebook TF	no
1925	THAP4	AFS-IVT	YWJ_B_AffSeq_A09_THAP4_DBD	THAP4.DBD@AFS.IVT@1	THAP4_HUMAN	Codebook TF	no
1926	THAP4	AFS-LYS	YWN_B_AffSeq_D9_THAP4-FL	THAP4.FL@AFS.Lys@1	THAP4_HUMAN	Codebook TF	no
1927	THAP4	AFS-LYS	YWO_B_AffSeq_D9_THAP4-FL	THAP4.FL@AFS.Lys@2	THAP4_HUMAN	Codebook TF	no
1928	THAP4	CHS	THC_0724	THAP4.FL@CHS@1	THAP4_HUMAN	Codebook TF	no
1929	THAP4	CHS	THC_0820	THAP4.FL@CHS@2	THAP4_HUMAN	Codebook TF	no
1930	THAP4	HTS-GFPIVT	YWP_A_AG40NTCGACT	THAP4.DBD@HTS.GFPIVT@1	THAP4_HUMAN	Codebook TF	no
1931	THAP4	HTS-GFPIVT	YWQ_A_TA40NGAGGGT	THAP4.FL@HTS.GFPIVT@1	THAP4_HUMAN	Codebook TF	no
1932	THAP4	HTS-IVT	YWJ_A_AC40NGCTGCT	THAP4.DBD@HTS.IVT@1	THAP4_HUMAN	Codebook TF	no
1933	THAP4	HTS-IVT	YWJ_A_TG40NCTGTGG	THAP4.FL@HTS.IVT@1	THAP4_HUMAN	Codebook TF	no
1934	THAP4	HTS-LYS	YWN_A_CT40NCTACTT	THAP4.FL@HTS.Lys@1	THAP4_HUMAN	Codebook TF	no
1935	THAP4	HTS-LYS	YWO_A_CT40NCTACTT	THAP4.FL@HTS.Lys@2	THAP4_HUMAN	Codebook TF	no
1936	THAP4	PBM	PBM13895	THAP4.FL@PBM.ME@1	THAP4_HUMAN	Codebook TF	no
1937	THAP4	PBM	PBM13896	THAP4.DBD@PBM.ME@1	THAP4_HUMAN	Codebook TF	no
1938	THAP4	PBM	PBM13911	THAP4.FL@PBM.HK@1	THAP4_HUMAN	Codebook TF	no
1939	THAP4	PBM	PBM13912	THAP4.DBD@PBM.HK@1	THAP4_HUMAN	Codebook TF	no
1940	TSC22D1	AFS-LYS	YWD_B_AffSeq_F07_RFX5	TSC22D1.FL@AFS.Lys@1	T22D1_HUMAN	Codebook TF	no	Mislabeled, should have been attributed to RFX5.
1941	TSC22D1	HTS-LYS	YWD_A_GT40NTGTGGA	TSC22D1.FL@HTS.Lys@1	T22D1_HUMAN	Codebook TF	no	Mislabeled, should have been attributed to RFX5.
1942	TSC22D1	HTS-LYS	YWL_A_AG40NGCTCTG	TSC22D1.FL@HTS.Lys@2	T22D1_HUMAN	Codebook TF	no
1943	ATMIN	AFS-GFPIVT	YWM_B_AffSeq_D3_ATMIN-DBD	ATMIN.DBD@AFS.GFPIVT@1	ATMIN_HUMAN	Codebook TF	no
1944	ATMIN	AFS-GFPIVT	YWM_B_AffSeq_E3_ATMIN-FL	ATMIN.FL@AFS.GFPIVT@1	ATMIN_HUMAN	Codebook TF	no
1945	ATMIN	AFS-IVT	YWH_B_AffSeq_C03_ATMIN_DBD	ATMIN.DBD@AFS.IVT@1	ATMIN_HUMAN	Codebook TF	no
1946	ATMIN	AFS-LYS	YWK_B_AffSeq_C3_ATMIN	ATMIN.FL@AFS.Lys@1	ATMIN_HUMAN	Codebook TF	no
1947	ATMIN	CHS	THC_0236	ATMIN.FL@CHS@1	ATMIN_HUMAN	Codebook TF	yes
1948	ATMIN	CHS	THC_0244	ATMIN.FL@CHS@2	ATMIN_HUMAN	Codebook TF	yes
1949	ATMIN	HTS-GFPIVT	YWM_A_CG40NTCTTGA	ATMIN.DBD@HTS.GFPIVT@1	ATMIN_HUMAN	Codebook TF	no
1950	ATMIN	HTS-GFPIVT	YWM_A_GA40NTTCCTA	ATMIN.FL@HTS.GFPIVT@1	ATMIN_HUMAN	Codebook TF	no
1951	ATMIN	HTS-IVT	YWH_A_CA40NAGCGTA	ATMIN.DBD@HTS.IVT@1	ATMIN_HUMAN	Codebook TF	no
1952	ATMIN	HTS-LYS	YWK_A_CA40NAGCGTA	ATMIN.FL@HTS.Lys@1	ATMIN_HUMAN	Codebook TF	no
1953	ATMIN	HTS-LYS	YWK_C_CA40NAGCGTA	ATMIN.FL@HTS.Lys@2	ATMIN_HUMAN	Codebook TF	no
1954	ATMIN	PBM	PBM13508	ATMIN.DBD@PBM.ME@1	ATMIN_HUMAN	Codebook TF	no
1955	ATMIN	PBM	PBM13524	ATMIN.DBD@PBM.HK@1	ATMIN_HUMAN	Codebook TF	no
1956	ATMIN	SMS	UT380-020	ATMIN.NA@SMS@1	ATMIN_HUMAN	Codebook TF	no
1957	ATMIN	SMS	UT380-021	ATMIN.NA@SMS@2	ATMIN_HUMAN	Codebook TF	no
1958	ZNF630	AFS-GFPIVT	YWS_B_AffSeq_B1_ZNF630-DBD	ZNF630.DBD@AFS.GFPIVT@1	ZN630_HUMAN	Codebook TF	no
1959	ZNF630	AFS-GFPIVT	YWS_B_AffSeq_C1_ZNF630-FL	ZNF630.FL@AFS.GFPIVT@1	ZN630_HUMAN	Codebook TF	no
1960	ZNF630	AFS-IVT	YWI_B_AffSeq_E03_ZNF630_DBD	ZNF630.DBD@AFS.IVT@1	ZN630_HUMAN	Codebook TF	no
1961	ZNF630	AFS-LYS	YWK_B_AffSeq_E10_ZNF630	ZNF630.FL@AFS.Lys@1	ZN630_HUMAN	Codebook TF	no
1962	ZNF630	HTS-GFPIVT	YWS_A_AG40NTCGACT	ZNF630.DBD@HTS.GFPIVT@1	ZN630_HUMAN	Codebook TF	no
1963	ZNF630	HTS-GFPIVT	YWS_A_CA40NTCGATG	ZNF630.FL@HTS.GFPIVT@1	ZN630_HUMAN	Codebook TF	no
1964	ZNF630	HTS-IVT	YWI_A_GA40NTTCCTA	ZNF630.DBD@HTS.IVT@1	ZN630_HUMAN	Codebook TF	no
1965	ZNF630	HTS-LYS	YWK_A_GC40NATTTGC	ZNF630.FL@HTS.Lys@1	ZN630_HUMAN	Codebook TF	no
1966	ZNF630	HTS-LYS	YWK_C_GC40NATTTGC	ZNF630.FL@HTS.Lys@2	ZN630_HUMAN	Codebook TF	no
1967	ZNF630	SMS	UT380-398	ZNF630.NA@SMS@1	ZN630_HUMAN	Codebook TF	no
1968	ZNF630	SMS	UT380-399	ZNF630.NA@SMS@2	ZN630_HUMAN	Codebook TF	no
1969	DACH1	AFS-GFPIVT	YWM_B_AffSeq_C7_DACH1-DBD	DACH1.DBD@AFS.GFPIVT@2	DACH1_HUMAN	Codebook TF	no
1970	DACH1	AFS-GFPIVT	YWM_B_AffSeq_D7_DACH1-FL	DACH1.FL@AFS.GFPIVT@1	DACH1_HUMAN	Codebook TF	no
1971	DACH1	AFS-LYS	YWN_B_AffSeq_H6_DACH1-FL	DACH1.FL@AFS.Lys@1	DACH1_HUMAN	Codebook TF	no
1972	DACH1	AFS-LYS	YWO_B_AffSeq_H6_DACH1-FL	DACH1.FL@AFS.Lys@2	DACH1_HUMAN	Codebook TF	no
1973	DACH1	HTS-GFPIVT	YWM_A_AT40NGAGAGG	DACH1.NA@HTS.GFPIVT@1	DACH1_HUMAN	Codebook TF	no
1974	DACH1	HTS-GFPIVT	YWM_A_CC40NTGAGTA	DACH1.DBD@HTS.GFPIVT@1	DACH1_HUMAN	Codebook TF	yes
1975	DACH1	HTS-GFPIVT	YWM_A_CT40NGCGCTA	DACH1.FL@HTS.GFPIVT@1	DACH1_HUMAN	Codebook TF	no
1976	DACH1	HTS-IVT	YWF_A_CC40NCCAATA	DACH1.DBD@HTS.IVT@1	DACH1_HUMAN	Codebook TF	no
1977	DACH1	HTS-LYS	YWN_A_TG40NTGTGTT	DACH1.FL@HTS.Lys@1	DACH1_HUMAN	Codebook TF	yes
1978	DACH1	HTS-LYS	YWO_A_TG40NTGTGTT	DACH1.FL@HTS.Lys@2	DACH1_HUMAN	Codebook TF	yes
1979	DACH1	PBM	PBM13600	DACH1.DBD@PBM.ME@1	DACH1_HUMAN	Codebook TF	no
1980	DACH1	PBM	PBM13616	DACH1.DBD@PBM.HK@1	DACH1_HUMAN	Codebook TF	no
1981	DACH1	SMS	UT380-050	DACH1.NA@SMS@1	DACH1_HUMAN	Codebook TF	no
1982	DACH1	SMS	UT380-051	DACH1.NA@SMS@2	DACH1_HUMAN	Codebook TF	no
1983	PIN1	AFS-LYS	YWL_B_AffSeq_G9_PIN1	PIN1.FL@AFS.Lys@1	PIN1_HUMAN	Codebook TF	no
1984	PIN1	CHS	THC_0612	PIN1.FL@CHS@1	PIN1_HUMAN	Codebook TF	no
1985	PIN1	HTS-GFPIVT	YWP_A_GA40NGAGCTG	PIN1.FL@HTS.GFPIVT@1	PIN1_HUMAN	Codebook TF	no
1986	PIN1	HTS-IVT	YWF_A_GT40NTGTGGA	PIN1.FL@HTS.IVT@1	PIN1_HUMAN	Codebook TF	no
1987	PIN1	HTS-LYS	YWL_A_TC40NTTCCGG	PIN1.FL@HTS.Lys@1	PIN1_HUMAN	Codebook TF	no
1988	PIN1	PBM	PBM13859	PIN1.FL@PBM.ME@1	PIN1_HUMAN	Codebook TF	no
1989	PIN1	PBM	PBM13875	PIN1.FL@PBM.HK@1	PIN1_HUMAN	Codebook TF	no
1990	ZBTB5	AFS-GFPIVT	YWQ_B_AffSeq_B7_ZBTB5-DBD	ZBTB5.DBD@AFS.GFPIVT@1	ZBTB5_HUMAN	Codebook TF	yes
1991	ZBTB5	AFS-GFPIVT	YWQ_B_AffSeq_E5_ZBTB5-FL	ZBTB5.FL@AFS.GFPIVT@1	ZBTB5_HUMAN	Codebook TF	no
1992	ZBTB5	AFS-LYS	YWK_B_AffSeq_A2_ZBTB5	ZBTB5.FL@AFS.Lys@1	ZBTB5_HUMAN	Codebook TF	no
1993	ZBTB5	AFS-LYS	YWK_D_AffSeq_A2_ZBTB5	ZBTB5.FL@AFS.Lys@2	ZBTB5_HUMAN	Codebook TF	no
1994	ZBTB5	HTS-GFPIVT	YWQ_A_AT40NGAGAGG	ZBTB5.DBD@HTS.GFPIVT@1	ZBTB5_HUMAN	Codebook TF	yes
1995	ZBTB5	HTS-GFPIVT	YWQ_A_GA40NACTTTG	ZBTB5.FL@HTS.GFPIVT@1	ZBTB5_HUMAN	Codebook TF	no
1996	ZBTB5	HTS-IVT	YWH_A_TA40NGCTGTA	ZBTB5.DBD@HTS.IVT@1	ZBTB5_HUMAN	Codebook TF	no
1997	ZBTB5	HTS-LYS	YWK_A_AA40NCCGCGT	ZBTB5.FL@HTS.Lys@1	ZBTB5_HUMAN	Codebook TF	no
1998	ZBTB5	HTS-LYS	YWK_C_AA40NCCGCGT	ZBTB5.FL@HTS.Lys@2	ZBTB5_HUMAN	Codebook TF	no
[truncated: 2,238 more rows]

## Sheet: Experiment Types
ID	Description
AFS-GFPIVT	Genomic HT-SELEX, GFP-IVT
AFS-IVT	Genomic HT-SELEX, IVT
AFS-LYS	Genomic HT-SELEX, Lysate
CHS	ChIP-Seq
HTS-GFPIVT	HT-SELEX, GFP-IVT
HTS-IVT	HT-SELEX, IVT
HTS-LYS	HT-SELEX, Lysate
PBM	Protein-Binding Microarray
SMS	SMiLE-Seq

## Sheet: Num. of Generated Motifs
Data type	Number of generated motifs (approv. datasets)	Number of motifs in the top-ranking motifs collection (1 per TF)
GHT-SELEX(GFPIVT)	42958	54
GHT-SELEX(IVT)	2168	0
GHT-SELEX(Lysate)	35690	21
ChIP-Seq	13137	36
HT-SELEX(GFPIVT)	35565	46
HT-SELEX(IVT)	1258	16
HT-SELEX(Lysate)	22837	34
PBM	1300	16
SMiLE-Seq	4150	13
Tool	Number of generated motifs (approv. datasets)	Number of motifs in the top-ranking motifs collection (1 per TF)
Dimont	5854	112
ChIPMunk	10624	32
ProBound	1734	26
MEME	36452	17
Autoseed	760	15
Homer	62261	11
STREME	36650	8
DimontHTS	578	6
ExplaiNN	3210	6
RCade	719	3
gkmSVM	221	0
